# Supplementary material for: Dichlorido(2-{[3-(morpholin-4-ium-4-yl)prop­yl]imino­meth­yl}phenolate)zinc
Source: Acta Crystallogr Sect E Struct Rep Online. 2011 Jun 18;67(Pt 7):m932. doi: 10.1107/S1600536811022021 (PMC3151802; doi:10.1107/S1600536811022021)
Supplement: Supplementary file 1 [file e-67-0m932-sup1.cif]

##############################################################################
#                                                                            #
# This CIF contains the data in a paper accepted for publication in          #
# Acta Crystallographica Section E. It conforms to the requirements of       #
# Notes for Authors for Acta Crystallographica Section E, and has been       #
# peer reviewed under the auspices of the IUCr Commission on Journals.       #
#                                                                            #
# Full details of the Crystallographic Information File format               #
# are given in the paper "The Crystallographic Information File (CIF):       #
# a New Standard Archive File for Crystallography" by S. R. Hall, F. H.      #
# Allen and I. D. Brown [Acta Cryst. (1991), A47, 655-685].                  #
#                                                                            #
# The current version of the core CIF dictionary is obtainable from          #
# ftp://ftp.iucr.org/pub/cif_core.dic.                                       #
#                                                                            #
# Software is freely available for graphical display of the structure(s)     #
# in this CIF. For information consult the CIF software page                 #
# http://www.iucr.org/resources/cif/software.                                #
#                                                                            #
# This file may be used for bona fide research purposes within the           #
# scientific community so long as proper attribution is given to the journal # 
# article from which it was obtained.                                        #
#                                                                            #
##############################################################################
data_I
_audit_creation_method     SHELXL-97
_chemical_name_systematic
;
Dichlorido(2-{[3-(morpholin-4-ium-4-yl)propyl]iminomethyl}phenolate)zinc
;
_chemical_name_common     ?
_chemical_formula_moiety     'C14 H20 Cl2 N2 O2 Zn'
_chemical_formula_sum     'C14 H20 Cl2 N2 O2 Zn'
_chemical_formula_iupac     '[Zn Cl2 (C14 H20 N2 O2)]'
_chemical_formula_weight     384.59
_chemical_melting_point     ?
_symmetry_cell_setting     monoclinic
_symmetry_space_group_name_H-M     'P 21/c'
_symmetry_space_group_name_Hall     '-P 2ybc'
loop_
    _symmetry_equiv_pos_as_xyz
    'x, y, z'
    '-x, y+1/2, -z+1/2'
    '-x, -y, -z'
    'x, -y-1/2, z-1/2'
_cell_length_a     8.11276(10)
_cell_length_b     11.21021(13)
_cell_length_c     18.4097(2)
_cell_angle_alpha     90.00
_cell_angle_beta     92.0168(6)
_cell_angle_gamma     90.00
_cell_volume     1673.24(4)
_cell_formula_units_Z     4
_cell_measurement_reflns_used     9373
_cell_measurement_theta_min     2.21
_cell_measurement_theta_max     30.43
_cell_measurement_temperature     100(2)
_exptl_crystal_description     block
_exptl_crystal_colour     yellow
_exptl_crystal_size_max     0.37
_exptl_crystal_size_mid     0.32
_exptl_crystal_size_min     0.25
_exptl_crystal_density_diffrn     1.527
_exptl_crystal_density_meas     ?
_exptl_crystal_density_method     'not measured'
_exptl_crystal_F_000     792
_exptl_absorpt_coefficient_mu     1.791
_exptl_absorpt_correction_type     multi-scan
_exptl_absorpt_process_details     '(<i>SADABS</i>; Sheldrick, 1996)'
_exptl_absorpt_correction_T_min     0.5570
_exptl_absorpt_correction_T_max     0.6630
_exptl_special_details
;
;
_diffrn_ambient_temperature     100(2)
_diffrn_radiation_type     MoK\a
_diffrn_radiation_wavelength     0.71073
_diffrn_radiation_source     'fine-focus sealed tube'
_diffrn_radiation_monochromator     graphite
_diffrn_measurement_device_type     'Bruker APEXII CCD'
_diffrn_measurement_method     '\f and \w scans'
_diffrn_detector_area_resol_mean     ?
_diffrn_reflns_number     14420
_diffrn_reflns_av_R_equivalents     0.0168
_diffrn_reflns_av_sigmaI/netI     0.0156
_diffrn_reflns_theta_min     2.13
_diffrn_reflns_theta_max     27.50
_diffrn_reflns_theta_full     27.50
_diffrn_measured_fraction_theta_max     0.994
_diffrn_measured_fraction_theta_full     0.994
_diffrn_reflns_limit_h_min     -10
_diffrn_reflns_limit_h_max     10
_diffrn_reflns_limit_k_min     -14
_diffrn_reflns_limit_k_max     14
_diffrn_reflns_limit_l_min     -23
_diffrn_reflns_limit_l_max     23
_refine_special_details
;
Refinement of <i>F</i>^2^ against ALL reflections. The weighted <i>R</i>-factor
<i>wR</i> and goodness of fit <i>S</i> are based on <i>F</i>^2^, conventional
<i>R</i>-factors <i>R</i> are based on <i>F</i>, with <i>F</i> set to zero for
negative <i>F</i>^2^. The threshold expression of <i>F</i>^2^ >
\s(<i>F</i>^2^) is used only for calculating <i>R</i>-factors(gt) <i>etc</i>.
and is not relevant to the choice of reflections for refinement.
<i>R</i>-factors based on <i>F</i>^2^ are statistically about twice as large
as those based on <i>F</i>, and <i>R</i>- factors based on ALL data will be
even larger.
;
_reflns_number_total     3824
_reflns_number_gt     3557
_reflns_threshold_expression     >2sigma(I)
_refine_ls_structure_factor_coef     Fsqd
_refine_ls_matrix_type     full
_refine_ls_R_factor_all     0.0219
_refine_ls_R_factor_gt     0.0199
_refine_ls_wR_factor_gt     0.0497
_refine_ls_wR_factor_ref     0.0506
_refine_ls_goodness_of_fit_ref     1.068
_refine_ls_restrained_S_all     1.068
_refine_ls_number_reflns     3824
_refine_ls_number_parameters     193
_refine_ls_number_restraints     1
_refine_ls_hydrogen_treatment     mixed
_refine_ls_weighting_scheme     calc
_refine_ls_weighting_details
         'calc w=1/[\s^2^(Fo^2^)+(0.0237P)^2^+0.6991P] where P=(Fo^2^+2Fc^2^)/3'
_atom_sites_solution_hydrogens     geom
_atom_sites_solution_primary     direct
_atom_sites_solution_secondary     difmap
_refine_ls_shift/su_max     0.003
_refine_ls_shift/su_mean     0.000
_refine_diff_density_max     0.341
_refine_diff_density_min     -0.331
_refine_ls_extinction_method     none
_refine_ls_extinction_coef     ?
loop_
    _atom_type_symbol
    _atom_type_description
    _atom_type_scat_dispersion_real
    _atom_type_scat_dispersion_imag
    _atom_type_scat_source
    'C' 'C' 0.0033 0.0016
                         'International Tables Vol C Tables 4.2.6.8 and 6.1.1.4'
    'H' 'H' 0.0000 0.0000
                         'International Tables Vol C Tables 4.2.6.8 and 6.1.1.4'
    'N' 'N' 0.0061 0.0033
                         'International Tables Vol C Tables 4.2.6.8 and 6.1.1.4'
    'O' 'O' 0.0106 0.0060
                         'International Tables Vol C Tables 4.2.6.8 and 6.1.1.4'
    'Cl' 'Cl' 0.1484 0.1585
                         'International Tables Vol C Tables 4.2.6.8 and 6.1.1.4'
    'Zn' 'Zn' 0.2839 1.4301
                         'International Tables Vol C Tables 4.2.6.8 and 6.1.1.4'
_computing_data_collection     'APEX2 (Bruker, 2007)'
_computing_cell_refinement     'SAINT (Bruker, 2007)'
_computing_data_reduction     'SAINT (Bruker, 2007)'
_computing_structure_solution     'SHELXS97 (Sheldrick, 2008)'
_computing_structure_refinement     'SHELXL97 (Sheldrick, 2008)'
_computing_molecular_graphics     'X-Seed (Barbour, 2001)'
_computing_publication_material
                 'SHELXL97 (Sheldrick, 2008) and <i>publCIF</i> (Westrip, 2010)'
loop_
    _atom_site_type_symbol
    _atom_site_label
    _atom_site_fract_x
    _atom_site_fract_y
    _atom_site_fract_z
    _atom_site_U_iso_or_equiv
    _atom_site_adp_type
    _atom_site_calc_flag
    _atom_site_refinement_flags
    _atom_site_occupancy
    _atom_site_symmetry_multiplicity
    _atom_site_disorder_assembly
    _atom_site_disorder_group
    Zn Zn1 0.187917(17) 0.093296(13) 1.107214(8) 0.01475(5) Uani d . 1 1 . .
    Cl Cl1 0.22466(4) -0.09919(3) 1.084342(19) 0.02075(8) Uani d . 1 1 . .
    Cl Cl2 0.33968(4) 0.15593(3) 1.205005(18) 0.01907(7) Uani d . 1 1 . .
    O O1 -0.04186(11) 0.13291(8) 1.12739(5) 0.01608(18) Uani d . 1 1 . .
    O O2 0.13093(14) -0.02283(10) 0.65039(5) 0.0276(2) Uani d . 1 1 . .
    N N1 0.20412(13) 0.20247(10) 1.02150(6) 0.0159(2) Uani d . 1 1 . .
    N N2 0.16476(13) 0.05293(10) 0.79901(6) 0.0135(2) Uani d D 1 1 . .
    H H2N 0.1344(19) -0.0140(12) 0.8218(8) 0.016 Uiso d D 1 1 . .
    C C1 -0.12380(15) 0.22475(11) 1.09867(7) 0.0137(2) Uani d . 1 1 . .
    C C2 -0.28113(16) 0.25169(12) 1.12420(7) 0.0163(2) Uani d . 1 1 . .
    H H2 -0.3253 0.2032 1.1611 0.020 Uiso calc R 1 1 . .
    C C3 -0.37327(16) 0.34666(12) 1.09714(7) 0.0186(3) Uani d . 1 1 . .
    H H3 -0.4787 0.3627 1.1158 0.022 Uiso calc R 1 1 . .
    C C4 -0.31222(17) 0.41883(12) 1.04277(8) 0.0196(3) Uani d . 1 1 . .
    H H4 -0.3743 0.4849 1.0247 0.024 Uiso calc R 1 1 . .
    C C5 -0.16034(17) 0.39287(12) 1.01564(7) 0.0173(3) Uani d . 1 1 . .
    H H5 -0.1203 0.4405 0.9774 0.021 Uiso calc R 1 1 . .
    C C6 -0.06264(15) 0.29814(11) 1.04276(7) 0.0142(2) Uani d . 1 1 . .
    C C7 0.09231(16) 0.28065(11) 1.00702(7) 0.0159(2) Uani d . 1 1 . .
    H H7 0.1134 0.3336 0.9682 0.019 Uiso calc R 1 1 . .
    C C8 0.34713(16) 0.19638(13) 0.97446(7) 0.0194(3) Uani d . 1 1 . .
    H H8A 0.4473 0.1769 1.0044 0.023 Uiso calc R 1 1 . .
    H H8B 0.3641 0.2753 0.9518 0.023 Uiso calc R 1 1 . .
    C C9 0.32253(16) 0.10212(12) 0.91483(7) 0.0170(3) Uani d . 1 1 . .
    H H9A 0.4296 0.0847 0.8929 0.020 Uiso calc R 1 1 . .
    H H9B 0.2812 0.0274 0.9363 0.020 Uiso calc R 1 1 . .
    C C10 0.20034(15) 0.14566(11) 0.85628(7) 0.0152(2) Uani d . 1 1 . .
    H H10A 0.0960 0.1682 0.8790 0.018 Uiso calc R 1 1 . .
    H H10B 0.2452 0.2178 0.8331 0.018 Uiso calc R 1 1 . .
    C C11 0.02330(16) 0.09176(11) 0.74944(7) 0.0171(3) Uani d . 1 1 . .
    H H11A 0.0509 0.1679 0.7255 0.020 Uiso calc R 1 1 . .
    H H11B -0.0763 0.1045 0.7780 0.020 Uiso calc R 1 1 . .
    C C12 -0.01012(18) -0.00338(13) 0.69264(7) 0.0224(3) Uani d . 1 1 . .
    H H12A -0.0405 -0.0787 0.7168 0.027 Uiso calc R 1 1 . .
    H H12B -0.1042 0.0214 0.6604 0.027 Uiso calc R 1 1 . .
    C C13 0.26442(19) -0.06439(14) 0.69587(8) 0.0253(3) Uani d . 1 1 . .
    H H13A 0.3610 -0.0801 0.6659 0.030 Uiso calc R 1 1 . .
    H H13B 0.2328 -0.1403 0.7190 0.030 Uiso calc R 1 1 . .
    C C14 0.31118(16) 0.02596(12) 0.75431(7) 0.0180(3) Uani d . 1 1 . .
    H H14A 0.4018 -0.0062 0.7860 0.022 Uiso calc R 1 1 . .
    H H14B 0.3505 0.1002 0.7315 0.022 Uiso calc R 1 1 . .
loop_
    _atom_site_aniso_label
    _atom_site_aniso_U_11
    _atom_site_aniso_U_22
    _atom_site_aniso_U_33
    _atom_site_aniso_U_12
    _atom_site_aniso_U_13
    _atom_site_aniso_U_23
    Zn1 0.01268(8) 0.01573(8) 0.01592(9) 0.00041(5) 0.00142(6) -0.00096(5)
    Cl1 0.01746(15) 0.01744(15) 0.02752(17) 0.00001(11) 0.00307(13) -0.00615(12)
    Cl2 0.01577(14) 0.02111(16) 0.02017(16) 0.00145(11) -0.00147(11)
                                                                    -0.00506(12)
    O1 0.0137(4) 0.0163(4) 0.0184(5) 0.0015(3) 0.0024(3) 0.0039(4)
    O2 0.0390(6) 0.0322(6) 0.0117(5) 0.0108(5) 0.0007(4) -0.0017(4)
    N1 0.0148(5) 0.0191(5) 0.0140(5) -0.0042(4) 0.0023(4) -0.0036(4)
    N2 0.0153(5) 0.0139(5) 0.0114(5) 0.0016(4) 0.0022(4) 0.0009(4)
    C1 0.0147(6) 0.0137(6) 0.0127(6) -0.0014(4) -0.0014(4) -0.0014(4)
    C2 0.0153(6) 0.0170(6) 0.0165(6) -0.0005(5) 0.0010(5) 0.0012(5)
    C3 0.0137(6) 0.0202(6) 0.0219(7) 0.0011(5) -0.0010(5) -0.0014(5)
    C4 0.0192(6) 0.0171(6) 0.0220(7) 0.0014(5) -0.0066(5) 0.0019(5)
    C5 0.0219(6) 0.0165(6) 0.0134(6) -0.0039(5) -0.0035(5) 0.0008(5)
    C6 0.0164(6) 0.0139(6) 0.0121(6) -0.0019(4) -0.0007(5) -0.0016(4)
    C7 0.0205(6) 0.0157(6) 0.0117(6) -0.0056(5) 0.0011(5) -0.0013(5)
    C8 0.0141(6) 0.0269(7) 0.0173(6) -0.0057(5) 0.0035(5) -0.0040(5)
    C9 0.0135(6) 0.0222(7) 0.0154(6) 0.0004(5) 0.0008(5) -0.0025(5)
    C10 0.0165(6) 0.0150(6) 0.0142(6) 0.0001(5) 0.0018(5) -0.0019(5)
    C11 0.0183(6) 0.0189(6) 0.0138(6) 0.0042(5) -0.0017(5) 0.0014(5)
    C12 0.0284(7) 0.0240(7) 0.0143(6) 0.0020(6) -0.0042(5) 0.0000(5)
    C13 0.0333(8) 0.0257(7) 0.0169(7) 0.0105(6) 0.0037(6) -0.0020(5)
    C14 0.0199(6) 0.0194(6) 0.0153(6) 0.0055(5) 0.0065(5) 0.0020(5)
_geom_special_details
;
All e.s.d.'s (except the e.s.d. in the dihedral angle between two l.s. planes)
are estimated using the full covariance matrix. The cell e.s.d.'s are taken
into account individually in the estimation of e.s.d.'s in distances, angles
and torsion angles; correlations between e.s.d.'s in cell parameters are only
used when they are defined by crystal symmetry. An approximate (isotropic)
treatment of cell e.s.d.'s is used for estimating e.s.d.'s involving l.s.
planes.
;
loop_
    _geom_bond_atom_site_label_1
    _geom_bond_atom_site_label_2
    _geom_bond_site_symmetry_2
    _geom_bond_distance
    _geom_bond_publ_flag
    Zn1 O1 . 1.9644(9) ?
    Zn1 N1 . 2.0049(11) ?
    Zn1 Cl1 . 2.2206(3) ?
    Zn1 Cl2 . 2.2570(3) ?
    O1 C1 . 1.3254(15) ?
    O2 C12 . 1.4230(17) ?
    O2 C13 . 1.4238(18) ?
    N1 C7 . 1.2825(17) ?
    N1 C8 . 1.4736(16) ?
    N2 C14 . 1.4995(16) ?
    N2 C10 . 1.5012(16) ?
    N2 C11 . 1.5052(16) ?
    N2 H2N . 0.898(13) ?
    C1 C2 . 1.4084(17) ?
    C1 C6 . 1.4206(17) ?
    C2 C3 . 1.3836(18) ?
    C2 H2 . 0.9500 ?
    C3 C4 . 1.392(2) ?
    C3 H3 . 0.9500 ?
    C4 C5 . 1.377(2) ?
    C4 H4 . 0.9500 ?
    C5 C6 . 1.4062(18) ?
    C5 H5 . 0.9500 ?
    C6 C7 . 1.4526(18) ?
    C7 H7 . 0.9500 ?
    C8 C9 . 1.5318(18) ?
    C8 H8A . 0.9900 ?
    C8 H8B . 0.9900 ?
    C9 C10 . 1.5190(18) ?
    C9 H9A . 0.9900 ?
    C9 H9B . 0.9900 ?
    C10 H10A . 0.9900 ?
    C10 H10B . 0.9900 ?
    C11 C12 . 1.5114(18) ?
    C11 H11A . 0.9900 ?
    C11 H11B . 0.9900 ?
    C12 H12A . 0.9900 ?
    C12 H12B . 0.9900 ?
    C13 C14 . 1.516(2) ?
    C13 H13A . 0.9900 ?
    C13 H13B . 0.9900 ?
    C14 H14A . 0.9900 ?
    C14 H14B . 0.9900 ?
loop_
    _geom_angle_atom_site_label_1
    _geom_angle_atom_site_label_2
    _geom_angle_atom_site_label_3
    _geom_angle_site_symmetry_1
    _geom_angle_site_symmetry_3
    _geom_angle
    _geom_angle_publ_flag
    O1 Zn1 N1 . . 95.72(4) ?
    O1 Zn1 Cl1 . . 112.96(3) ?
    N1 Zn1 Cl1 . . 115.53(3) ?
    O1 Zn1 Cl2 . . 105.87(3) ?
    N1 Zn1 Cl2 . . 112.88(3) ?
    Cl1 Zn1 Cl2 . . 112.363(13) ?
    C1 O1 Zn1 . . 124.48(8) ?
    C12 O2 C13 . . 109.77(10) ?
    C7 N1 C8 . . 118.38(11) ?
    C7 N1 Zn1 . . 121.01(9) ?
    C8 N1 Zn1 . . 120.60(9) ?
    C14 N2 C10 . . 112.86(10) ?
    C14 N2 C11 . . 109.11(10) ?
    C10 N2 C11 . . 110.44(10) ?
    C14 N2 H2N . . 108.8(10) ?
    C10 N2 H2N . . 107.5(10) ?
    C11 N2 H2N . . 108.0(10) ?
    O1 C1 C2 . . 118.76(11) ?
    O1 C1 C6 . . 123.77(11) ?
    C2 C1 C6 . . 117.47(11) ?
    C3 C2 C1 . . 121.96(12) ?
    C3 C2 H2 . . 119.0 ?
    C1 C2 H2 . . 119.0 ?
    C2 C3 C4 . . 120.32(13) ?
    C2 C3 H3 . . 119.8 ?
    C4 C3 H3 . . 119.8 ?
    C5 C4 C3 . . 118.93(12) ?
    C5 C4 H4 . . 120.5 ?
    C3 C4 H4 . . 120.5 ?
    C4 C5 C6 . . 122.09(12) ?
    C4 C5 H5 . . 119.0 ?
    C6 C5 H5 . . 119.0 ?
    C5 C6 C1 . . 119.19(12) ?
    C5 C6 C7 . . 115.28(12) ?
    C1 C6 C7 . . 125.44(12) ?
    N1 C7 C6 . . 127.96(12) ?
    N1 C7 H7 . . 116.0 ?
    C6 C7 H7 . . 116.0 ?
    N1 C8 C9 . . 111.57(10) ?
    N1 C8 H8A . . 109.3 ?
    C9 C8 H8A . . 109.3 ?
    N1 C8 H8B . . 109.3 ?
    C9 C8 H8B . . 109.3 ?
    H8A C8 H8B . . 108.0 ?
    C10 C9 C8 . . 110.63(11) ?
    C10 C9 H9A . . 109.5 ?
    C8 C9 H9A . . 109.5 ?
    C10 C9 H9B . . 109.5 ?
    C8 C9 H9B . . 109.5 ?
    H9A C9 H9B . . 108.1 ?
    N2 C10 C9 . . 112.36(10) ?
    N2 C10 H10A . . 109.1 ?
    C9 C10 H10A . . 109.1 ?
    N2 C10 H10B . . 109.1 ?
    C9 C10 H10B . . 109.1 ?
    H10A C10 H10B . . 107.9 ?
    N2 C11 C12 . . 109.25(10) ?
    N2 C11 H11A . . 109.8 ?
    C12 C11 H11A . . 109.8 ?
    N2 C11 H11B . . 109.8 ?
    C12 C11 H11B . . 109.8 ?
    H11A C11 H11B . . 108.3 ?
    O2 C12 C11 . . 110.99(12) ?
    O2 C12 H12A . . 109.4 ?
    C11 C12 H12A . . 109.4 ?
    O2 C12 H12B . . 109.4 ?
    C11 C12 H12B . . 109.4 ?
    H12A C12 H12B . . 108.0 ?
    O2 C13 C14 . . 111.40(11) ?
    O2 C13 H13A . . 109.3 ?
    C14 C13 H13A . . 109.3 ?
    O2 C13 H13B . . 109.3 ?
    C14 C13 H13B . . 109.3 ?
    H13A C13 H13B . . 108.0 ?
    N2 C14 C13 . . 109.93(11) ?
    N2 C14 H14A . . 109.7 ?
    C13 C14 H14A . . 109.7 ?
    N2 C14 H14B . . 109.7 ?
    C13 C14 H14B . . 109.7 ?
    H14A C14 H14B . . 108.2 ?
loop_
    _geom_hbond_atom_site_label_D
    _geom_hbond_atom_site_label_H
    _geom_hbond_atom_site_label_A
    _geom_hbond_site_symmetry_A
    _geom_hbond_distance_DH
    _geom_hbond_distance_HA
    _geom_hbond_distance_DA
    _geom_hbond_angle_DHA
    N2 H2N O1 3_557 0.898(13) 1.807(13) 2.6954(14) 169.6(15)
    C5 H5 O2 2_556 0.95 2.39 3.2161(16) 146
    C9 H9A Cl1 3_657 0.99 2.83 3.6732(13) 144
    C10 H10A Cl1 3_557 0.99 2.82 3.6905(13) 147
    C14 H14A Cl2 3_657 0.99 2.69 3.5486(13) 146
    C14 H14B Cl2 4_565 0.99 2.78 3.6890(14) 153
    C12 H12B Cg1 4_554 0.99 2.57 3.43663(15) 146
data_global
_journal_date_recd_electronic     2011-04-12
_journal_date_accepted     2011-06-07
_journal_name_full     'Acta Crystallographica, Section E'
_journal_year     2011
_journal_volume     67
_journal_issue      7
_journal_page_first     m932
_journal_page_last     m932
_journal_paper_category     QM
_journal_coeditor_code     IS2701
_publ_contact_author_name     'Hamid Khaledi'
_publ_contact_author_address
;
Department of Chemistry, University of Malaya, 50603 Kuala Lumpur, Malaysia
;
_publ_contact_author_email     'khaledi@siswa.um.edu.my'
_publ_contact_author_fax     '603-79674193'
_publ_contact_author_phone     '603-79674246'
_publ_section_title
;
Dichlorido(2-{[3-(morpholin-4-ium-4-yl)propyl]iminomethyl}phenolate)zinc
;
loop_
    _publ_author_name
    _publ_author_footnote
    _publ_author_address
    'Ikmal Hisham, Nurul Azimah' .
;
Department of Chemistry, University of Malaya, 50603 Kuala Lumpur, Malaysia
;
    'Khaledi, Hamid' .
;
Department of Chemistry, University of Malaya, 50603 Kuala Lumpur, Malaysia
;
    'Mohd Ali, Hapipah' .
;
Department of Chemistry, University of Malaya, 50603 Kuala Lumpur, Malaysia
;
