# Supplementary material for: Dichlorido(2-{[3-(morpholin-4-ium-4-yl)prop­yl]imino­meth­yl}phenolate)zinc
Source: Acta Crystallogr Sect E Struct Rep Online. 2011 Jun 18;67(Pt 7):m932. doi: 10.1107/S1600536811022021 (PMC3151802; doi:10.1107/S1600536811022021)
Supplement: Supplementary file 2 [file e-67-0m932-Isup2.hkl]

# 
# h,k,l, Fc-squared, Fo-squared, sigma(Fo-squared) and status flag 
# 
data_I
_shelx_title ' sad in P2(1)/c' 
_shelx_refln_list_code          4 
_shelx_F_calc_maximum      205.82 
_exptl_crystal_F_000       792.00 
_reflns_d_resolution_high  0.7696 
 
loop_ 
 _symmetry_equiv_pos_as_xyz 
 'x, y, z' 
 '-x, y+1/2, -z+1/2' 
 '-x, -y, -z' 
 'x, -y-1/2, z-1/2' 
 
_cell_length_a     8.1128 
_cell_length_b    11.2102 
_cell_length_c    18.4097 
_cell_angle_alpha  90.000 
_cell_angle_beta   92.017 
_cell_angle_gamma  90.000 
 
_shelx_F_squared_multiplier     1.000 
 
loop_ 
 _refln_index_h 
 _refln_index_k 
 _refln_index_l 
 _refln_F_squared_calc 
 _refln_F_squared_meas 
 _refln_F_squared_sigma 
 _refln_observed_status 
   1   0   0    21827.24    18959.79    393.55 o 
   2   0   0    42362.85    38619.85    453.74 o 
   3   0   0      478.03      389.64      8.13 o 
   4   0   0      296.78      318.49      8.13 o 
   5   0   0     5228.64     5027.48     63.56 o 
   6   0   0     7758.10     7921.13     97.75 o 
   7   0   0     3471.76     3564.45     49.47 o 
   8   0   0     3032.79     3147.65     45.99 o 
   9   0   0      427.14      461.72     21.84 o 
  10   0   0      175.24      168.47     16.38 o 
   1   1   0     4824.76     4685.41     35.55 o 
   2   1   0      260.03      318.71      3.83 o 
   3   1   0      129.32      156.73      2.91 o 
   4   1   0     1432.03     1623.23     13.70 o 
   5   1   0     4709.64     4657.95     42.01 o 
   6   1   0     1121.85     1178.34     23.09 o 
   7   1   0     3450.49     3489.87     34.39 o 
   8   1   0     1037.32     1003.58     22.11 o 
   9   1   0      910.63      920.98     18.05 o 
  10   1   0       33.94       35.46     11.50 o 
   0   2   0     2676.55     2558.62     32.45 o 
   1   2   0     1551.19     1537.01     20.97 o 
   2   2   0     1157.88     1134.93      9.33 o 
   3   2   0     2398.86     2374.96     20.15 o 
   4   2   0      569.05      609.83      6.88 o 
   5   2   0     1645.27     1697.28     14.09 o 
   6   2   0      846.08      866.88     10.96 o 
   7   2   0      511.09      526.71      8.87 o 
   8   2   0      157.04      163.46      7.01 o 
   9   2   0       45.12       51.25      6.37 o 
  10   2   0      181.96      155.32     20.56 o 
   1   3   0     1395.55     1330.68     11.79 o 
   2   3   0     1373.96     1369.99     12.10 o 
   3   3   0       12.47       19.85      3.66 o 
   4   3   0     2340.26     2337.97     24.59 o 
   5   3   0     2842.83     2840.94     23.11 o 
   6   3   0      240.43      242.29      4.97 o 
   7   3   0     4948.96     4856.83     35.41 o 
   8   3   0      574.99      556.25     11.43 o 
   9   3   0     1336.55     1317.43     22.51 o 
  10   3   0      912.58      969.42     25.22 o 
   0   4   0    16808.47    16204.52    159.73 o 
   1   4   0        2.63        4.20      1.58 o 
   2   4   0     5807.27     5758.39     40.62 o 
   3   4   0      590.21      562.52     12.81 o 
   4   4   0      413.08      424.88      5.82 o 
   5   4   0     6288.09     6139.82     45.59 o 
   6   4   0     1982.66     1960.61     18.00 o 
   7   4   0     3573.06     3531.70     27.30 o 
   8   4   0     1599.09     1580.48     18.66 o 
   9   4   0      105.31      106.67     16.96 o 
  10   4   0        3.67        3.51      6.89 o 
   1   5   0     1120.71     1263.57     12.52 o 
   2   5   0     1715.93     1693.02     19.91 o 
   3   5   0      213.60      227.33      6.73 o 
   4   5   0     1319.12     1364.60     12.80 o 
   5   5   0      331.58      316.83      5.90 o 
   6   5   0      619.13      593.48      8.34 o 
   7   5   0       73.65       65.91      5.31 o 
   8   5   0      596.03      578.59     12.37 o 
   9   5   0       55.39       60.57     10.23 o 
   0   6   0     6302.52     6325.01     70.52 o 
   1   6   0     2253.86     2377.41     21.43 o 
   2   6   0     7441.35     7427.45     65.30 o 
   3   6   0     9558.69     9724.72     69.58 o 
   4   6   0     1926.41     1936.93     18.94 o 
   5   6   0     2643.72     2616.59     25.20 o 
   6   6   0        9.59       16.33      4.80 o 
   7   6   0        3.59        2.86      4.28 o 
   8   6   0     1099.46     1092.43     24.82 o 
   9   6   0      216.80      221.61      9.61 o 
   1   7   0      194.15      230.86      5.03 o 
   2   7   0     1680.04     1593.17     18.20 o 
   3   7   0      300.02      328.36      6.03 o 
   4   7   0     1389.52     1385.16     14.20 o 
   5   7   0      202.05      198.10      8.75 o 
   6   7   0      129.92      139.77      7.07 o 
   7   7   0      462.73      452.61     12.95 o 
   8   7   0      294.21      276.21      9.88 o 
   9   7   0      698.24      744.58     15.85 o 
   0   8   0      193.42      221.06      6.97 o 
   1   8   0      179.78      179.37      4.87 o 
   2   8   0       52.80       43.70      3.51 o 
   3   8   0       29.48       28.34      5.54 o 
   4   8   0      123.65      123.22      5.12 o 
   5   8   0        8.88       12.66      2.89 o 
   6   8   0        0.10        3.43      3.45 o 
   7   8   0       70.61       67.14      7.02 o 
   8   8   0       39.67       45.09      6.89 o 
   1   9   0      633.50      650.25     13.30 o 
   2   9   0     1927.15     1960.89     22.47 o 
   3   9   0       81.89       79.68      4.98 o 
   4   9   0     1545.98     1550.92     20.20 o 
   5   9   0      152.59      146.60      6.44 o 
   6   9   0      401.45      400.31     11.74 o 
   7   9   0      486.66      483.67     14.38 o 
   8   9   0      388.60      389.75     13.86 o 
   0  10   0     3837.02     3676.00     54.98 o 
   1  10   0     1879.84     1873.76     29.03 o 
   2  10   0     1098.45     1133.27     19.51 o 
   3  10   0     3223.01     3196.71     49.20 o 
   4  10   0      791.73      819.02     14.13 o 
   5  10   0     2716.15     2710.05     28.15 o 
   6  10   0       40.74       42.62      6.40 o 
   7  10   0      445.28      444.43     14.13 o 
   1  11   0       41.54       40.95      5.76 o 
   2  11   0      147.13      134.74      9.88 o 
   3  11   0      154.96      143.08      9.18 o 
   4  11   0        6.40        4.71      4.26 o 
   5  11   0       69.15       69.82      5.50 o 
   6  11   0       82.71       99.57      8.57 o 
   0  12   0     1694.32     1676.29     33.12 o 
   1  12   0       41.02       46.31     11.19 o 
   2  12   0     1090.06     1117.34     20.99 o 
   3  12   0        8.89       15.45      5.53 o 
   4  12   0       70.96       66.89      6.30 o 
   5  12   0      576.25      602.02     15.93 o 
   1  13   0       72.35       71.83      7.21 o 
   2  13   0       37.79       48.36      6.72 o 
   3  13   0       89.15       80.20      6.93 o 
   4  13   0       10.88       14.06      5.44 o 
   0  14   0       28.19       21.06     10.14 o 
   1  14   0        2.58        8.03      5.85 o 
   2  14   0      472.79      480.82     14.96 o 
 -10   1   1       63.71       58.47      8.26 o 
  -9   1   1       40.83       42.07      6.06 o 
  -8   1   1     4491.94     4463.85     39.42 o 
  -7   1   1      596.80      585.34     10.30 o 
  -6   1   1     4600.35     4637.62     42.99 o 
  -5   1   1     3150.89     3274.96     32.10 o 
  -4   1   1       68.19       69.84      3.81 o 
  -3   1   1     8531.37     8593.35     65.13 o 
  -2   1   1    10642.49    10818.74     94.42 o 
  -1   1   1      808.96      888.34      8.70 o 
   0   1   1    10663.99     9187.94     91.34 o 
   1   1   1       46.62       46.56      4.66 o 
   2   1   1     6863.19     6601.26     43.35 o 
   3   1   1      893.77      867.03      7.96 o 
   4   1   1     6271.34     6427.24     45.57 o 
   5   1   1     7237.80     7411.30     63.94 o 
   6   1   1      444.79      489.61      9.74 o 
   7   1   1     3622.31     3694.23     35.93 o 
   8   1   1       26.80       25.13      6.20 o 
   9   1   1      739.04      712.90     19.13 o 
  10   1   1      352.48      354.00     12.07 o 
 -10   2   1      665.50      668.81     19.68 o 
  -9   2   1      854.40      866.64     17.43 o 
  -8   2   1      907.03      912.34     14.65 o 
  -7   2   1     5712.99     5670.76     47.44 o 
  -6   2   1      433.90      438.57      6.41 o 
  -5   2   1     6865.58     6926.81     46.62 o 
  -4   2   1      410.80      408.35      5.11 o 
  -3   2   1       27.71       43.37      2.00 o 
  -2   2   1      869.17      779.98      8.84 o 
  -1   2   1    18107.45    16629.45    240.12 o 
   0   2   1     1831.99     1974.15     14.49 o 
   1   2   1    18511.33    17258.27    122.92 o 
   2   2   1      673.79      677.46      6.15 o 
   3   2   1      125.31      137.82      3.25 o 
   4   2   1     4832.50     4744.66     37.81 o 
   5   2   1     4025.29     4149.93     31.34 o 
   6   2   1     3260.02     3176.67     37.54 o 
   7   2   1     2069.54     2105.64     23.07 o 
   8   2   1      523.22      527.36     18.86 o 
   9   2   1     1258.75     1264.68     21.86 o 
  10   2   1     1055.85     1042.27     20.65 o 
 -10   3   1       16.56       28.86     11.70 o 
  -9   3   1      462.77      462.83     11.23 o 
  -8   3   1      769.10      795.96     13.67 o 
  -7   3   1        1.98        2.06      2.50 o 
  -6   3   1      334.17      326.61      5.68 o 
  -5   3   1      731.26      716.60      8.48 o 
  -4   3   1      302.85      328.61      4.97 o 
  -3   3   1      139.81      150.59      3.38 o 
  -2   3   1     6951.52     7175.62     55.39 o 
  -1   3   1     9701.08     9446.73    107.11 o 
   0   3   1     7649.84     7795.83     55.12 o 
   1   3   1     5238.75     5312.19     41.54 o 
   2   3   1       27.27       31.41      2.42 o 
   3   3   1        1.19        2.57      1.63 o 
   4   3   1       17.68       23.32      1.83 o 
   5   3   1     5052.00     5244.26     39.26 o 
   6   3   1      670.80      653.59     11.64 o 
   7   3   1      691.15      690.80     11.99 o 
   8   3   1      145.52      128.01      7.37 o 
   9   3   1      391.40      361.84     11.83 o 
  10   3   1        0.71        1.13      6.75 o 
 -10   4   1     1068.43     1088.18     43.29 o 
  -9   4   1        3.01        8.95      5.34 o 
  -8   4   1     1111.67     1100.06     14.85 o 
  -7   4   1      660.76      650.12      8.71 o 
  -6   4   1       41.48       37.44      2.79 o 
  -5   4   1     2977.24     2857.63     23.51 o 
  -4   4   1     1083.74     1048.82     10.45 o 
  -3   4   1     3808.24     3798.81     28.56 o 
  -2   4   1     3440.64     3419.89     27.38 o 
  -1   4   1       32.49       38.87      5.17 o 
   0   4   1      253.19      293.21      6.98 o 
   1   4   1     2536.46     2372.52     22.35 o 
   2   4   1     2041.09     2058.26     15.93 o 
   3   4   1     2793.74     2763.64     28.84 o 
   4   4   1      223.87      245.55      4.38 o 
   5   4   1       10.78       11.83      2.30 o 
   6   4   1     1116.25     1091.35     11.81 o 
   7   4   1      682.96      693.48     10.88 o 
   8   4   1      185.38      184.08      7.69 o 
   9   4   1     2179.78     2223.58     40.89 o 
  10   4   1        1.88       -1.48      7.03 o 
  -9   5   1      691.10      669.36     19.16 o 
  -8   5   1     1670.78     1669.45     22.67 o 
  -7   5   1      527.59      551.92      9.14 o 
  -6   5   1      195.73      208.26      5.27 o 
  -5   5   1     1112.01     1089.48     12.53 o 
  -4   5   1     1404.48     1416.41     13.21 o 
  -3   5   1     7693.34     7437.24     52.58 o 
  -2   5   1      271.99      318.98      5.36 o 
  -1   5   1    16205.56    15845.28    119.90 o 
   0   5   1     9442.14     9442.55     73.05 o 
   1   5   1      165.20      137.77      3.96 o 
   2   5   1     7856.48     7290.24     63.57 o 
   3   5   1      303.01      271.35      4.19 o 
   4   5   1     7698.42     7722.66     60.33 o 
   5   5   1     4869.27     4874.27     37.24 o 
   6   5   1      138.69      148.30      4.58 o 
   7   5   1     1876.52     1854.24     27.17 o 
   8   5   1      322.25      317.04      9.79 o 
   9   5   1      554.59      552.83     18.85 o 
  -9   6   1        6.04        1.56      4.85 o 
  -8   6   1      760.59      742.25     14.40 o 
  -7   6   1      153.05      145.22      7.00 o 
  -6   6   1     1515.39     1503.41     20.21 o 
  -5   6   1     1251.95     1243.69     14.72 o 
  -4   6   1       52.57       69.05      5.38 o 
  -3   6   1        7.42       14.08      3.38 o 
  -2   6   1       29.40       24.63      3.66 o 
  -1   6   1       26.63       38.55      4.63 o 
   0   6   1      303.95      312.52      4.37 o 
   1   6   1        2.62        2.26      0.98 o 
   2   6   1        0.08        5.86      4.05 o 
   3   6   1      296.27      314.03      4.21 o 
   4   6   1      514.57      522.81      6.79 o 
   5   6   1      755.35      738.51     11.44 o 
   6   6   1      128.45      126.14      6.57 o 
   7   6   1        5.33       10.94      4.86 o 
   8   6   1      370.10      360.28     10.41 o 
   9   6   1      415.95      429.07     13.96 o 
  -9   7   1      430.57      417.90     12.25 o 
  -8   7   1       64.61       55.52      6.07 o 
  -7   7   1        7.49       -0.42      4.49 o 
  -6   7   1     1208.44     1199.62     13.85 o 
  -5   7   1     3769.63     3729.75     30.80 o 
  -4   7   1     1626.67     1634.00     17.18 o 
  -3   7   1     4186.62     4307.94     33.83 o 
  -2   7   1       76.63       53.60      3.53 o 
  -1   7   1       53.16       58.88      7.84 o 
   0   7   1     1107.66     1030.41      9.97 o 
   1   7   1       10.72       21.21      3.15 o 
   2   7   1     7595.99     7611.46     67.48 o 
   3   7   1     1135.63     1208.59     22.68 o 
   4   7   1     1237.35     1171.21     12.65 o 
   5   7   1      488.28      480.84      8.32 o 
   6   7   1       13.60        7.17      4.41 o 
   7   7   1      200.46      179.04     11.13 o 
   8   7   1       45.59       54.73      7.10 o 
   9   7   1      700.20      705.35     15.51 o 
  -8   8   1     1752.29     1744.30     28.74 o 
  -7   8   1     2043.82     2023.06     42.86 o 
  -6   8   1       70.93       71.79      4.36 o 
  -5   8   1     2114.41     2098.98     21.67 o 
  -4   8   1      701.12      691.56      9.57 o 
  -3   8   1     2374.75     2368.22     23.38 o 
  -2   8   1     1861.81     1871.45     21.10 o 
  -1   8   1       29.12       31.17      2.66 o 
   0   8   1        9.88       13.60      1.66 o 
   1   8   1     1181.95     1198.98     14.85 o 
   2   8   1        7.49       13.41      2.75 o 
   3   8   1     5686.21     5808.19     54.19 o 
   4   8   1      873.38      868.13     12.09 o 
   5   8   1      127.71      130.02      6.41 o 
   6   8   1      397.50      353.05     10.64 o 
   7   8   1     3328.76     3247.08     40.81 o 
   8   8   1        4.59        4.73      5.68 o 
  -8   9   1        6.20        4.01      5.85 o 
  -7   9   1      190.38      190.59     10.25 o 
  -6   9   1      186.47      190.12      8.17 o 
  -5   9   1     1963.35     1986.56     21.40 o 
  -4   9   1      699.07      722.64     11.37 o 
  -3   9   1     2410.98     2489.89     24.93 o 
  -2   9   1       10.50        9.12      3.11 o 
  -1   9   1      334.69      314.01      6.56 o 
   0   9   1     1261.25     1252.69     17.20 o 
   1   9   1      130.61      137.00      6.90 o 
   2   9   1     5905.98     5962.67     55.60 o 
   3   9   1       23.43       33.51      3.88 o 
   4   9   1     3519.85     3466.23     39.95 o 
   5   9   1       67.14       63.07      5.88 o 
   6   9   1      139.78      144.12      7.37 o 
   7   9   1      250.40      232.55     10.92 o 
   8   9   1      227.82      235.79     11.84 o 
  -7  10   1      329.47      337.13     13.74 o 
  -6  10   1        6.30        4.42      4.58 o 
  -5  10   1       59.88       67.23      5.11 o 
  -4  10   1        1.42        4.35      3.39 o 
  -3  10   1       21.83       17.72      3.52 o 
  -2  10   1     1160.56     1143.99     19.81 o 
  -1  10   1     1431.40     1405.48     22.12 o 
   0  10   1      133.88      133.96      6.92 o 
   1  10   1       69.19       60.97      5.82 o 
   2  10   1      305.26      301.64     10.32 o 
   3  10   1       18.17       17.33      3.87 o 
   4  10   1       10.97       10.05      3.60 o 
   5  10   1        0.65       -1.79      3.51 o 
   6  10   1      235.53      231.24      9.01 o 
   7  10   1        1.67        1.83      3.63 o 
  -6  11   1      510.96      489.24     25.68 o 
  -5  11   1      832.85      862.79     14.02 o 
  -4  11   1      667.91      664.01     13.56 o 
  -3  11   1     2327.03     2315.53     28.67 o 
  -2  11   1        1.38       -1.33      4.46 o 
  -1  11   1     2061.39     2012.05     29.08 o 
   0  11   1     1670.72     1639.63     22.24 o 
   1  11   1     1319.95     1319.76     38.91 o 
   2  11   1     5713.97     5532.72     99.14 o 
   3  11   1      240.07      224.03      9.84 o 
   4  11   1     1735.39     1792.51     28.16 o 
   5  11   1      982.17     1027.16     17.20 o 
   6  11   1      224.09      221.95     16.83 o 
  -5  12   1     1426.91     1447.36     27.07 o 
  -4  12   1        3.91        6.14      4.79 o 
  -3  12   1     2690.38     2616.13     32.17 o 
  -2  12   1      559.96      559.33     14.51 o 
  -1  12   1        0.90       -3.01      4.57 o 
   0  12   1       82.84       90.52      7.33 o 
   1  12   1      529.09      535.06     14.18 o 
   2  12   1      566.11      600.97     15.02 o 
   3  12   1      432.90      437.69     13.18 o 
   4  12   1      123.33      150.24      8.31 o 
   5  12   1       11.84       14.00      5.85 o 
  -4  13   1       53.66       62.92      6.56 o 
  -3  13   1       81.74       79.72      6.86 o 
  -2  13   1      241.05      239.79     10.77 o 
  -1  13   1      587.88      566.39     22.12 o 
   0  13   1        1.33       -0.90      5.21 o 
   1  13   1       52.56       58.55      7.04 o 
   2  13   1      404.32      395.78     15.17 o 
   3  13   1      301.14      306.23     12.28 o 
   4  13   1      342.02      336.14     12.98 o 
  -2  14   1      184.58      202.46     11.22 o 
  -1  14   1       84.90       85.34      8.37 o 
   0  14   1      410.13      402.99     16.39 o 
   1  14   1      188.64      183.15     11.25 o 
   2  14   1      166.51      152.73      9.92 o 
 -10   0   2      150.57      162.62     16.38 o 
  -9   0   2     1241.11     1218.27     36.66 o 
  -8   0   2     2755.01     2656.75     40.93 o 
  -7   0   2       15.16       12.82      5.07 o 
  -6   0   2      657.78      633.16     16.57 o 
  -5   0   2       15.88       13.47      3.55 o 
  -4   0   2    15628.54    16742.57    276.49 o 
  -3   0   2    31587.04    30262.97    305.17 o 
  -2   0   2      886.39      968.60     46.03 o 
  -1   0   2     9389.17     9476.42     82.28 o 
   0   0   2     1121.84     1095.66     38.92 o 
   1   0   2     4286.16     4434.74     73.70 o 
   2   0   2    13534.77    13121.99    163.95 o 
   3   0   2       54.59       55.52      3.07 o 
   4   0   2    13301.02    13308.42    131.62 o 
   5   0   2     2093.11     2060.53     29.44 o 
   6   0   2     6682.81     6741.38     83.92 o 
   7   0   2     2855.49     2929.52     41.69 o 
   8   0   2      533.49      510.86     21.45 o 
   9   0   2      631.95      639.94     25.74 o 
  10   0   2      391.35      382.95     22.23 o 
 -10   1   2      284.07      307.67     14.20 o 
  -9   1   2       22.41       13.84      5.10 o 
  -8   1   2      716.28      771.99     11.64 o 
  -7   1   2       45.39       32.36      3.51 o 
  -6   1   2     1636.71     1617.32     26.12 o 
  -5   1   2        5.32        6.27      1.91 o 
  -4   1   2        5.28       14.81      1.93 o 
  -3   1   2      178.97      245.98      4.06 o 
  -2   1   2      414.70      385.43      4.66 o 
  -1   1   2     2684.83     2905.62     28.20 o 
   0   1   2    12098.49    11554.17    112.05 o 
   1   1   2       37.90       27.45      1.62 o 
   2   1   2      512.21      512.08      4.56 o 
   3   1   2       26.21       25.07      1.37 o 
   4   1   2     3099.64     3164.92     24.55 o 
   5   1   2      480.25      468.42      7.52 o 
   6   1   2     1070.72     1087.29     13.58 o 
   7   1   2      258.92      268.25      8.29 o 
   8   1   2      540.84      534.41     15.84 o 
   9   1   2     1191.76     1208.58     26.05 o 
  10   1   2       66.90       61.14      7.16 o 
 -10   2   2      154.67      164.75     11.66 o 
  -9   2   2       12.10       15.87      5.63 o 
  -8   2   2        3.57       10.13      3.40 o 
  -7   2   2       86.01       84.40      4.55 o 
  -6   2   2      172.05      163.74      4.31 o 
  -5   2   2       40.75       36.73      3.01 o 
  -4   2   2      590.02      578.39      6.84 o 
  -3   2   2      306.50      324.69      5.43 o 
  -2   2   2     1254.15     1304.38     13.41 o 
  -1   2   2     1038.08     1082.24      9.56 o 
   0   2   2     9986.07     9352.30     70.82 o 
   1   2   2    22394.39    20914.92    162.01 o 
   2   2   2     6748.77     6970.87     48.78 o 
   3   2   2      164.27      136.67      2.52 o 
   4   2   2     1185.00     1133.81     10.43 o 
   5   2   2       21.08       31.75      3.75 o 
   6   2   2       20.71       10.90      2.77 o 
   7   2   2       30.10       32.14      4.65 o 
   8   2   2       25.81       16.40      5.65 o 
   9   2   2      108.63      119.04      8.71 o 
  10   2   2       16.81       21.78      6.14 o 
 -10   3   2     1033.22     1088.80     37.83 o 
  -9   3   2      454.40      434.76     10.73 o 
  -8   3   2     3732.35     3696.75     35.94 o 
  -7   3   2       79.32       84.06      3.82 o 
  -6   3   2     4458.58     4421.31     32.09 o 
  -5   3   2     2413.24     2408.36     18.83 o 
  -4   3   2      148.00      150.82      3.88 o 
  -3   3   2     1713.82     1696.11     22.12 o 
  -2   3   2       88.98      140.68      3.05 o 
  -1   3   2     5697.30     5913.26     50.43 o 
   0   3   2       35.20       65.79      3.02 o 
   1   3   2     1941.15     2138.39     17.81 o 
   2   3   2       82.59      124.32      2.40 o 
   3   3   2     1464.90     1363.66     10.86 o 
   4   3   2      660.37      616.81     11.10 o 
   5   3   2     4250.43     4374.29     33.42 o 
   6   3   2     2375.87     2428.37     20.94 o 
   7   3   2      473.98      477.79      9.89 o 
   8   3   2     1533.60     1541.79     24.05 o 
   9   3   2     1066.96     1100.14     20.57 o 
  10   3   2        4.68        5.75      7.43 o 
 -10   4   2       29.29       36.27     11.70 o 
  -9   4   2      731.67      763.86     17.25 o 
  -8   4   2      468.69      457.19     10.85 o 
  -7   4   2      956.84      942.04     15.92 o 
  -6   4   2      918.96      950.84     10.32 o 
  -5   4   2      120.62      115.42      3.83 o 
  -4   4   2     1445.86     1462.16     13.40 o 
  -3   4   2     9981.29     9869.77     76.82 o 
  -2   4   2        4.12       10.34      2.44 o 
  -1   4   2     9335.84     8819.21     67.59 o 
   0   4   2      276.52      292.58      4.05 o 
   1   4   2     6290.62     6184.32     48.53 o 
   2   4   2     3448.56     3582.44     29.48 o 
   3   4   2      543.15      580.39      5.88 o 
   4   4   2     5074.92     4983.88     39.96 o 
   5   4   2      775.37      749.83      8.70 o 
   6   4   2      544.12      548.84      7.78 o 
   7   4   2       11.53       10.18      3.17 o 
   8   4   2      200.37      188.73      7.60 o 
   9   4   2      103.71      112.99     13.45 o 
  10   4   2      215.68      191.20     13.35 o 
  -9   5   2       60.96       59.83      6.00 o 
  -8   5   2       65.99       67.29      5.87 o 
  -7   5   2       43.72       45.61      3.88 o 
  -6   5   2      289.54      265.16      5.79 o 
  -5   5   2      497.98      497.95      7.15 o 
  -4   5   2        5.49       16.49      6.83 o 
  -3   5   2     2111.69     2097.33     17.25 o 
  -2   5   2        7.07       12.23      2.09 o 
  -1   5   2      260.80      229.53      5.44 o 
   0   5   2      656.35      670.58      7.69 o 
   1   5   2     1089.03     1060.71     12.55 o 
   2   5   2     2538.11     2692.95     23.65 o 
   3   5   2     1304.35     1315.33     10.96 o 
   4   5   2     1054.42     1099.76     10.90 o 
   5   5   2       70.44       80.65      3.50 o 
   6   5   2        3.81        4.41      2.91 o 
   7   5   2       76.51       75.41      6.38 o 
   8   5   2     1037.33      990.69     20.89 o 
   9   5   2        2.36        4.48      6.62 o 
  -9   6   2       33.09       32.75      5.74 o 
  -8   6   2      630.24      589.33     13.04 o 
  -7   6   2       45.53       56.10      4.83 o 
  -6   6   2     9174.93     9103.10     74.44 o 
  -5   6   2      205.17      207.31      5.24 o 
  -4   6   2     9624.30     9210.99     66.71 o 
  -3   6   2     1269.12     1236.22     13.33 o 
  -2   6   2      536.69      475.48      8.31 o 
  -1   6   2     3840.67     3584.94     34.60 o 
   0   6   2     4678.70     4683.01     38.15 o 
   1   6   2     4704.36     4590.76     41.79 o 
   2   6   2    11806.55    11449.72    114.49 o 
   3   6   2     1879.57     1835.90     17.20 o 
   4   6   2     5615.53     5459.21     40.90 o 
   5   6   2      287.12      282.93      9.12 o 
   6   6   2     1701.76     1692.20     25.23 o 
   7   6   2     1177.20     1177.11     24.22 o 
   8   6   2       48.18       54.57      6.53 o 
   9   6   2     2043.90     2078.66     40.74 o 
  -9   7   2      364.26      354.98     12.16 o 
  -8   7   2      665.19      674.98     14.43 o 
  -7   7   2        5.62        3.64      3.60 o 
  -6   7   2     1141.37     1122.56     13.20 o 
  -5   7   2     1598.99     1551.55     15.83 o 
  -4   7   2      697.16      677.35      9.10 o 
  -3   7   2     4207.63     4155.35     84.66 o 
  -2   7   2       15.13       21.23      2.47 o 
  -1   7   2     1415.38     1528.67     18.08 o 
   0   7   2     2182.00     2265.59     20.88 o 
   1   7   2     1963.01     1908.77     31.28 o 
   2   7   2      917.17      971.59     15.82 o 
   3   7   2     2004.67     2033.30     22.67 o 
   4   7   2        2.53       -2.01      2.42 o 
   5   7   2        6.21        6.97      2.75 o 
   6   7   2      755.48      755.21     18.74 o 
   7   7   2     1195.30     1169.04     21.27 o 
   8   7   2      903.24      900.71     19.41 o 
   9   7   2     1693.78     1694.30     29.22 o 
  -8   8   2        9.68        4.31      5.10 o 
  -7   8   2       20.72       16.28      5.39 o 
  -6   8   2        6.91       16.88      3.80 o 
  -5   8   2       77.83       75.06      4.16 o 
  -4   8   2      176.29      181.86      8.75 o 
  -3   8   2      261.20      285.52      8.73 o 
  -2   8   2       37.07       37.00      3.53 o 
  -1   8   2       61.35       75.62      3.65 o 
   0   8   2       76.51       58.26      2.59 o 
   1   8   2       39.77       49.64      3.33 o 
   2   8   2      125.77      121.31      6.82 o 
   3   8   2      266.46      279.99      7.34 o 
   4   8   2       99.41       88.00      4.77 o 
   5   8   2      117.00      113.42      9.86 o 
   6   8   2        1.71        6.18      3.92 o 
   7   8   2      168.99      162.71      9.43 o 
   8   8   2      256.67      272.61     12.11 o 
  -8   9   2      381.89      385.67     13.65 o 
  -7   9   2      240.06      221.85     10.63 o 
  -6   9   2      461.26      454.46      9.95 o 
  -5   9   2     3048.19     2914.79     51.75 o 
  -4   9   2       74.13       83.55      4.36 o 
  -3   9   2     2874.20     2899.04     28.06 o 
  -2   9   2       33.88       38.90      3.77 o 
  -1   9   2        7.31       13.65      4.88 o 
   0   9   2      460.69      475.93      9.80 o 
   1   9   2     2449.32     2393.21     31.06 o 
   2   9   2     1488.02     1502.10     18.69 o 
   3   9   2     4299.13     4249.42     42.24 o 
   4   9   2      177.60      172.73      7.80 o 
   5   9   2       35.52       34.30      4.63 o 
   6   9   2      925.96      916.64     15.89 o 
   7   9   2      121.37      107.68      8.08 o 
   8   9   2     1840.57     1876.09     30.98 o 
  -7  10   2      169.76      175.37     12.20 o 
  -6  10   2     3329.54     3282.67     33.37 o 
  -5  10   2      149.45      155.00      8.73 o 
  -4  10   2     6140.83     6091.36     53.00 o 
  -3  10   2     2141.13     2062.35     22.32 o 
  -2  10   2       59.71       66.99      5.95 o 
  -1  10   2     3618.49     3602.84     38.20 o 
   0  10   2     4070.34     4016.44     41.80 o 
   1  10   2     4062.07     3979.08     64.12 o 
   2  10   2     9296.04     9291.29     98.16 o 
   3  10   2      814.68      808.25     17.22 o 
   4  10   2     3213.79     3254.47     31.93 o 
   5  10   2        6.94        4.24      4.19 o 
   6  10   2      498.59      493.36     11.90 o 
   7  10   2     1555.80     1559.74     27.24 o 
  -6  11   2       95.01       84.22     17.65 o 
  -5  11   2     1114.65     1128.02     26.88 o 
  -4  11   2        5.04        5.21      4.35 o 
  -3  11   2      771.20      752.04     15.48 o 
  -2  11   2      850.95      807.36     16.76 o 
  -1  11   2        1.29        7.52      4.51 o 
   0  11   2      325.30      334.68     10.70 o 
   1  11   2      987.45      960.41     18.33 o 
   2  11   2       13.18       13.16      5.14 o 
   3  11   2      297.69      266.22     12.56 o 
   4  11   2      144.66      150.04      7.65 o 
   5  11   2      193.88      199.63      8.58 o 
   6  11   2        2.45        4.76      4.74 o 
  -5  12   2       34.35       39.03      7.16 o 
  -4  12   2      399.57      408.91     12.50 o 
  -3  12   2      570.32      582.95     13.17 o 
  -2  12   2      127.63      120.59      8.12 o 
  -1  12   2      758.74      729.33     16.42 o 
   0  12   2      134.19      141.29      8.89 o 
   1  12   2     1528.91     1493.73     24.76 o 
   2  12   2     1461.25     1512.65     25.29 o 
   3  12   2      138.24      135.54      8.80 o 
   4  12   2      697.16      714.82     21.21 o 
   5  12   2      112.01      130.54      9.34 o 
  -4  13   2        6.15        1.65      6.02 o 
  -3  13   2      961.09      957.43     17.70 o 
  -2  13   2      838.51      783.14     22.04 o 
  -1  13   2      106.58      118.94      8.44 o 
   0  13   2      241.40      237.13     10.75 o 
   1  13   2       92.94       99.14      8.17 o 
   2  13   2      244.57      236.63     10.81 o 
   3  13   2      299.20      329.01     12.41 o 
   4  13   2      220.79      213.64     11.39 o 
  -2  14   2       75.01       74.87      8.06 o 
  -1  14   2      266.53      275.29     14.03 o 
   0  14   2       81.17       74.27     11.11 o 
   1  14   2      388.78      388.22     14.66 o 
   2  14   2      852.92      875.26     19.99 o 
 -10   1   3      238.95      226.39     12.82 o 
  -9   1   3      455.88      431.57     12.23 o 
  -8   1   3     1286.42     1218.72     15.27 o 
  -7   1   3     2109.11     2162.80     21.72 o 
  -6   1   3      217.19      220.67      5.21 o 
  -5   1   3      415.46      434.56      6.91 o 
  -4   1   3     5463.34     5323.90     42.97 o 
  -3   1   3     2095.79     2245.61     19.38 o 
  -2   1   3    12399.59    11592.11    399.06 o 
  -1   1   3    17270.75    16297.84    127.93 o 
   0   1   3     5911.49     6014.83     41.29 o 
   1   1   3    22353.56    20477.45    220.84 o 
   2   1   3      428.87      460.49      4.97 o 
   3   1   3    10130.55    10266.75     79.98 o 
   4   1   3    12216.88    12005.34     93.71 o 
   5   1   3      694.76      707.54      8.30 o 
   6   1   3     6894.26     6897.25     60.50 o 
   7   1   3       38.69       38.44      7.50 o 
   8   1   3     1495.54     1471.84     27.99 o 
   9   1   3     1254.57     1247.06     36.66 o 
  10   1   3      157.69      149.38     11.17 o 
 -10   2   3      302.95      288.60     13.60 o 
  -9   2   3     2978.96     3055.61     39.02 o 
  -8   2   3     3286.64     3285.81     31.04 o 
  -7   2   3     1414.21     1434.60     15.12 o 
  -6   2   3     2240.54     2192.05     20.24 o 
  -5   2   3      222.41      265.60      5.06 o 
  -4   2   3     1047.72     1073.02     13.20 o 
  -3   2   3    13198.30    13481.07    102.81 o 
  -2   2   3     1658.19     1740.54     17.19 o 
  -1   2   3    29695.29    26994.48    191.63 o 
   0   2   3      406.16      496.85      7.68 o 
   1   2   3     1201.13     1352.73     14.85 o 
   2   2   3     1665.57     1954.24     18.32 o 
   3   2   3     3899.14     3899.16     26.88 o 
   4   2   3     1143.28     1202.50     10.31 o 
   5   2   3     7316.83     7352.17     65.06 o 
   6   2   3      396.99      361.50      7.09 o 
   7   2   3       58.48       48.93      5.29 o 
   8   2   3      323.16      330.27     15.01 o 
   9   2   3      716.27      753.56     16.80 o 
  10   2   3     1038.16     1099.64     21.69 o 
 -10   3   3       53.95       68.63     13.26 o 
  -9   3   3      206.56      224.77      8.62 o 
  -8   3   3      139.60      144.04      5.57 o 
  -7   3   3      105.67       95.71      4.04 o 
  -6   3   3       13.99       21.05      2.51 o 
  -5   3   3     1252.57     1227.37     12.26 o 
  -4   3   3     1425.15     1492.90     16.85 o 
  -3   3   3     1161.15     1134.40     13.26 o 
  -2   3   3     1269.57     1275.00     12.00 o 
  -1   3   3     4680.08     4851.22    100.22 o 
   0   3   3     9849.97    10237.46     76.96 o 
   1   3   3     1865.92     2066.37     17.48 o 
   2   3   3     2684.46     2948.90     24.70 o 
   3   3   3      158.10      212.65      3.24 o 
   4   3   3     3497.78     3473.80     25.00 o 
   5   3   3      197.90      177.36      4.46 o 
   6   3   3     1310.11     1274.88     18.72 o 
   7   3   3      530.76      549.10     10.56 o 
   8   3   3        1.65        2.82      4.19 o 
   9   3   3       28.92       23.90      5.72 o 
  10   3   3      361.83      357.79     26.71 o 
 -10   4   3       52.45       57.72     12.87 o 
  -9   4   3      630.70      644.72     15.82 o 
  -8   4   3      434.40      437.97      8.49 o 
  -7   4   3       13.87       19.66      3.31 o 
  -6   4   3     4495.11     4472.20     32.72 o 
  -5   4   3     1352.18     1314.87     13.05 o 
  -4   4   3     5886.18     6059.14     55.73 o 
  -3   4   3      917.47      824.17      9.38 o 
  -2   4   3     1726.54     1934.69     17.49 o 
  -1   4   3     3225.27     3369.25     26.82 o 
   0   4   3     4595.78     4627.90     31.15 o 
   1   4   3      366.93      379.44      5.65 o 
   2   4   3     3163.46     2988.07     25.19 o 
   3   4   3       10.16        7.53      1.76 o 
   4   4   3       65.52       66.01      2.94 o 
   5   4   3      692.43      689.91     11.70 o 
   6   4   3     1226.55     1242.09     16.49 o 
   7   4   3      587.46      569.43     14.32 o 
   8   4   3     1796.83     1805.59     27.00 o 
   9   4   3      110.54      117.11     16.18 o 
  -9   5   3      100.91       99.52      7.00 o 
  -8   5   3        6.08        1.43      3.89 o 
  -7   5   3      550.02      554.91      9.18 o 
  -6   5   3       97.63       97.59      3.90 o 
  -5   5   3     3029.93     3039.76     25.12 o 
  -4   5   3     7898.33     7893.81     56.79 o 
  -3   5   3      186.97      173.39      4.39 o 
  -2   5   3    11032.38    11341.88    113.44 o 
  -1   5   3     6500.18     6229.91     50.40 o 
   0   5   3     5389.74     5710.97     41.62 o 
   1   5   3    19112.48    18355.58    141.21 o 
   2   5   3     1143.69     1050.25     10.00 o 
   3   5   3     8817.46     8958.42     60.41 o 
   4   5   3     6242.56     6320.51     43.23 o 
   5   5   3      913.61      911.47     11.02 o 
   6   5   3     7278.77     7131.85    143.40 o 
   7   5   3      544.75      545.51     13.52 o 
   8   5   3     1143.97     1095.07     20.61 o 
   9   5   3      243.09      264.65     14.38 o 
  -9   6   3     1165.41     1179.15     19.49 o 
  -8   6   3     1298.66     1291.86     19.70 o 
  -7   6   3      243.13      243.61      6.92 o 
  -6   6   3      454.76      465.00      9.03 o 
  -5   6   3        4.92        4.32      2.36 o 
  -4   6   3        0.57        2.15      2.23 o 
  -3   6   3      349.60      342.10      4.85 o 
  -2   6   3       39.79       50.08      3.24 o 
  -1   6   3     1407.92     1424.61     11.53 o 
   0   6   3      396.59      453.39      5.79 o 
   1   6   3      125.12      145.59      4.86 o 
   2   6   3     3538.80     3742.24     35.62 o 
   3   6   3      317.45      363.80      5.12 o 
   4   6   3      393.79      424.69      8.23 o 
   5   6   3      434.84      432.98      7.61 o 
   6   6   3      514.85      486.73     14.75 o 
   7   6   3      149.85      135.17      8.31 o 
   8   6   3       22.71       27.59      6.10 o 
   9   6   3      183.53      164.71     14.04 o 
  -9   7   3        2.77        3.01      5.29 o 
  -8   7   3       16.16       16.84      5.13 o 
  -7   7   3      573.66      591.85     10.96 o 
  -6   7   3     1636.38     1607.21     18.95 o 
  -5   7   3        6.27        9.95      2.88 o 
  -4   7   3      228.19      230.50      5.50 o 
  -3   7   3       38.64       42.14      7.06 o 
  -2   7   3      305.24      283.22      7.20 o 
  -1   7   3     1355.73     1286.63     13.01 o 
   0   7   3       12.88       16.99      2.05 o 
   1   7   3     8981.58     9094.68     79.20 o 
   2   7   3     1777.45     1800.65     20.14 o 
   3   7   3     3318.63     3369.77     33.83 o 
   4   7   3      670.37      655.29      9.95 o 
   5   7   3        3.15        4.98      3.28 o 
   6   7   3     1074.46     1042.26     19.23 o 
   7   7   3     2969.56     2894.35     46.46 o 
   8   7   3       70.11       69.47      8.90 o 
   9   7   3      670.79      660.94     17.73 o 
  -8   8   3       80.03       83.49      7.21 o 
  -7   8   3      148.83      138.84      7.84 o 
  -6   8   3     2903.90     2845.25     28.98 o 
  -5   8   3     3804.80     3716.70     31.36 o 
  -4   8   3     2870.60     2911.57     25.47 o 
  -3   8   3     1354.59     1302.97     18.98 o 
  -2   8   3      171.29      177.25     11.26 o 
  -1   8   3       62.06       80.97      4.84 o 
   0   8   3     1832.73     1829.54     18.20 o 
   1   8   3      976.19      994.59     21.06 o 
   2   8   3     1239.40     1291.40     21.45 o 
   3   8   3      420.72      465.23      9.34 o 
   4   8   3       18.67       26.55      3.36 o 
   5   8   3      208.03      211.52      7.42 o 
   6   8   3     1274.95     1290.86     19.06 o 
   7   8   3       27.00       21.43      5.60 o 
   8   8   3      808.75      765.76     18.25 o 
  -8   9   3      268.96      249.41     10.38 o 
  -7   9   3      253.83      238.04     10.81 o 
  -6   9   3     2696.11     2689.73     28.35 o 
  -5   9   3       11.28       16.63      4.11 o 
  -4   9   3     1056.68     1026.32     13.53 o 
  -3   9   3       60.40       66.02      3.90 o 
  -2   9   3      172.91      181.08      6.23 o 
  -1   9   3      802.50      774.24     11.30 o 
   0   9   3       11.63       20.80      3.55 o 
   1   9   3     3030.78     3045.87     37.50 o 
   2   9   3      142.20      137.16      6.11 o 
   3   9   3     2621.59     2577.93     28.58 o 
   4   9   3      629.46      593.41     10.22 o 
   5   9   3       15.26       13.42      4.21 o 
   6   9   3      241.98      248.18      8.90 o 
   7   9   3      321.16      330.43     10.70 o 
   8   9   3      450.86      507.84     18.47 o 
  -7  10   3       63.75       55.68      7.33 o 
  -6  10   3      383.58      379.29      9.75 o 
  -5  10   3      510.07      480.24     12.81 o 
  -4  10   3        0.62        5.60      3.61 o 
  -3  10   3      926.19      901.42     13.00 o 
  -2  10   3       10.17        9.93      4.23 o 
  -1  10   3      390.03      387.30      9.41 o 
   0  10   3       23.64       10.46      4.19 o 
   1  10   3        6.08       12.02      4.41 o 
   2  10   3       23.13       24.53      5.17 o 
   3  10   3      337.44      313.02      8.72 o 
   4  10   3      225.17      222.21      7.15 o 
   5  10   3      626.93      603.98     12.80 o 
   6  10   3       70.55       69.57      6.37 o 
   7  10   3      239.29      260.15     10.13 o 
  -6  11   3      830.43      836.72     16.34 o 
  -5  11   3       14.53       11.31      4.05 o 
  -4  11   3     1427.35     1441.36     21.06 o 
  -3  11   3       31.98       35.81      5.07 o 
  -2  11   3     3469.59     3402.19     43.01 o 
  -1  11   3     4049.11     3999.10     64.22 o 
   0  11   3        5.83       26.53     17.38 o 
   1  11   3     2627.65     2630.51     35.26 o 
   2  11   3      546.89      538.69     13.83 o 
   3  11   3     1454.86     1451.39     24.18 o 
   4  11   3     1194.73     1208.07     22.04 o 
   5  11   3      125.33      126.00      7.39 o 
   6  11   3     1365.00     1380.18     27.72 o 
  -5  12   3      202.16      222.87     11.78 o 
  -4  12   3      395.12      420.16     25.32 o 
  -3  12   3        5.28        4.80      4.67 o 
  -2  12   3       15.57       13.86      5.34 o 
  -1  12   3      343.35      346.19     13.86 o 
   0  12   3      216.86      217.73      9.64 o 
   1  12   3       91.34       99.36      7.72 o 
   2  12   3      381.07      368.14     12.25 o 
   3  12   3        2.37        8.18      5.68 o 
   4  12   3        0.77        2.35      5.37 o 
   5  12   3       11.87       18.49      6.33 o 
  -4  13   3       26.32       20.51      7.02 o 
  -3  13   3       59.37       55.25      6.21 o 
  -2  13   3      129.50      134.89      9.09 o 
  -1  13   3        5.73       -3.31      6.07 o 
   0  13   3      274.77      271.54     14.22 o 
   1  13   3      238.77      241.65     22.55 o 
   2  13   3      229.30      220.93     10.85 o 
   3  13   3       16.32       24.67      6.45 o 
   4  13   3      266.88      282.30     12.35 o 
  -2  14   3       10.70       18.79      6.56 o 
  -1  14   3     1642.26     1614.29     33.08 o 
   0  14   3       63.38       73.05      7.94 o 
   1  14   3       42.34       47.18      7.24 o 
   2  14   3       22.04       33.25      6.98 o 
 -10   0   4     1032.88     1100.88     36.66 o 
  -9   0   4       74.43       65.13      8.00 o 
  -8   0   4      877.86      953.38     21.09 o 
  -7   0   4      447.35      486.80     10.86 o 
  -6   0   4     1624.38     1709.20     27.56 o 
  -5   0   4      766.77      722.32     14.27 o 
  -4   0   4    23122.06    23309.60    237.37 o 
  -3   0   4     1997.19     1921.31     18.77 o 
  -2   0   4    41346.14    36096.33    773.65 o 
  -1   0   4     3062.76     3455.78     34.84 o 
   0   0   4     6151.32     6322.62     62.18 o 
   1   0   4     1159.25     1147.15     12.40 o 
   2   0   4     2631.24     2955.58     53.04 o 
   3   0   4    33666.28    31852.21    322.20 o 
   4   0   4    10686.19    11648.15    115.84 o 
   5   0   4    13061.96    12866.59    128.61 o 
   6   0   4     2915.41     3086.70     36.10 o 
   7   0   4      166.93      187.19     13.26 o 
   8   0   4      287.90      272.59     17.16 o 
   9   0   4     1687.44     1690.13     45.24 o 
  10   0   4      243.59      258.94     19.50 o 
 -10   1   4        9.36       10.53      6.62 o 
  -9   1   4     3840.96     3648.38     38.45 o 
  -8   1   4        1.15       -2.03      3.52 o 
  -7   1   4     1741.70     1670.14     18.10 o 
  -6   1   4        6.50        4.78      2.98 o 
  -5   1   4        9.50       18.77      2.30 o 
  -4   1   4     4491.71     4629.30     37.95 o 
  -3   1   4    10784.08    11123.64     85.40 o 
  -2   1   4     2826.67     2822.33     25.46 o 
  -1   1   4      672.28      631.91      5.57 o 
   0   1   4      344.07      357.12      5.76 o 
   1   1   4    10262.03    10724.55     90.36 o 
   2   1   4      990.70      989.21     15.16 o 
   3   1   4     1056.37     1115.86     10.85 o 
   4   1   4     5062.11     5243.52     42.86 o 
   5   1   4      959.46      988.06     10.18 o 
   6   1   4      289.16      302.67     14.18 o 
   7   1   4       70.75       71.94      6.75 o 
   8   1   4      569.88      598.22     16.67 o 
   9   1   4        4.72        6.82      6.07 o 
  10   1   4     1436.79     1490.00     31.15 o 
 -10   2   4        7.45       10.51      6.72 o 
  -9   2   4       28.23       30.07      4.94 o 
  -8   2   4       62.51       54.35      4.40 o 
  -7   2   4     2429.97     2289.12     19.38 o 
  -6   2   4      254.13      271.21      5.66 o 
  -5   2   4     1972.35     2025.45     19.65 o 
  -4   2   4      107.92      148.24      4.09 o 
  -3   2   4     5039.96     5594.05     44.76 o 
  -2   2   4      948.14      927.03      8.78 o 
  -1   2   4       72.33       58.93      1.52 o 
   0   2   4     1487.71     1564.94     13.34 o 
   1   2   4     4092.04     4224.40     36.12 o 
   2   2   4        1.19       -0.45      1.29 o 
   3   2   4     1160.44     1152.84      9.39 o 
   4   2   4      572.84      594.25      6.94 o 
   5   2   4      200.23      204.94      4.61 o 
   6   2   4     1040.25      979.80     13.72 o 
   7   2   4      345.32      351.74     12.28 o 
   8   2   4      661.45      659.36     29.64 o 
   9   2   4      158.03      156.03     10.99 o 
  10   2   4       18.10       24.85      6.39 o 
 -10   3   4      571.55      595.56     19.57 o 
  -9   3   4     5522.45     5496.21     63.14 o 
  -8   3   4      391.96      378.44      7.79 o 
  -7   3   4     3163.66     3112.54     24.74 o 
  -6   3   4     1880.34     1887.14     17.65 o 
  -5   3   4      904.54      919.32     11.48 o 
  -4   3   4     7967.56     8061.91     64.10 o 
  -3   3   4     3758.45     4003.60     36.64 o 
  -2   3   4     1697.18     1610.19     22.01 o 
  -1   3   4    11692.65    11450.55     74.57 o 
   0   3   4      480.69      443.27      5.35 o 
   1   3   4     8992.49     9162.80     77.02 o 
   2   3   4     4738.30     4777.55     38.53 o 
   3   3   4       39.11       54.69      4.04 o 
   4   3   4     2426.65     2486.38     19.36 o 
   5   3   4     3484.41     3478.46     25.69 o 
   6   3   4      737.25      750.66     16.48 o 
   7   3   4      309.33      318.74      9.34 o 
   8   3   4      422.08      453.41     12.93 o 
   9   3   4      191.45      193.22      9.98 o 
  10   3   4     1476.97     1513.26     62.01 o 
 -10   4   4      585.01      599.77     27.30 o 
  -9   4   4       60.78       69.39     13.06 o 
  -8   4   4     1323.69     1265.57     15.04 o 
  -7   4   4      963.26      931.27     13.64 o 
  -6   4   4       86.18       93.50      5.82 o 
  -5   4   4     1151.86     1156.33     13.68 o 
  -4   4   4     6551.18     6728.57     53.95 o 
  -3   4   4      119.69      108.77      3.31 o 
  -2   4   4    11401.94    11449.48     96.91 o 
  -1   4   4       43.71       58.63      4.39 o 
   0   4   4     6315.76     6483.77     49.73 o 
   1   4   4     1497.78     1461.05     13.83 o 
   2   4   4      998.95     1135.40     11.55 o 
   3   4   4     4727.24     4412.72     31.30 o 
   4   4   4     1033.27     1024.56     10.82 o 
   5   4   4     7491.10     7428.75     50.65 o 
   6   4   4      774.81      785.73     14.08 o 
   7   4   4     2642.88     2645.66     34.33 o 
   8   4   4     1429.05     1460.18     23.61 o 
   9   4   4      191.65      195.58     13.32 o 
  -9   5   4      264.07      278.34      9.90 o 
  -8   5   4      191.59      197.06      6.63 o 
  -7   5   4      204.54      191.41      6.06 o 
  -6   5   4     3482.74     3399.52     26.42 o 
  -5   5   4      327.95      356.48      5.87 o 
  -4   5   4      266.82      265.26      5.47 o 
  -3   5   4      683.54      677.41      8.74 o 
  -2   5   4     3180.81     3465.08     29.66 o 
  -1   5   4        2.04       12.23      2.29 o 
   0   5   4     5186.24     5405.34     39.25 o 
   1   5   4       44.66       91.23      5.89 o 
   2   5   4        1.46        5.04      1.64 o 
   3   5   4       50.75       38.64      2.32 o 
   4   5   4      574.39      602.04      7.12 o 
   5   5   4      132.89      127.90      4.62 o 
   6   5   4        0.09        0.96      3.09 o 
   7   5   4      350.68      362.92     17.59 o 
   8   5   4        2.37        4.73      6.16 o 
   9   5   4       19.66       18.08      7.86 o 
  -9   6   4       29.14       28.99      5.46 o 
  -8   6   4       48.21       47.74      4.57 o 
  -7   6   4     1511.43     1498.88     16.86 o 
  -6   6   4      163.09      160.73      6.04 o 
  -5   6   4     2968.28     2981.24     27.74 o 
  -4   6   4     1443.74     1383.84     15.19 o 
  -3   6   4      588.67      647.20      9.01 o 
  -2   6   4     7774.80     7761.99    131.38 o 
  -1   6   4     4522.85     4553.27     31.53 o 
   0   6   4     5577.45     5500.35     44.25 o 
   1   6   4     3187.18     3135.04     27.25 o 
   2   6   4     4040.36     4146.02     35.42 o 
   3   6   4     2551.80     2486.94     23.59 o 
   4   6   4      360.77      388.28      5.90 o 
   5   6   4      153.00      124.79     13.33 o 
   6   6   4     3923.39     3929.67     55.99 o 
   7   6   4       96.72       93.49      8.82 o 
   8   6   4     3536.62     3549.79     46.47 o 
   9   6   4       15.51       12.70      7.83 o 
  -9   7   4      955.41      923.48     17.53 o 
  -8   7   4      311.02      311.77     12.27 o 
  -7   7   4     1747.95     1714.63     18.88 o 
  -6   7   4     1740.50     1795.72     20.52 o 
  -5   7   4     2863.50     2765.89     27.34 o 
  -4   7   4     4141.32     4030.62     35.74 o 
  -3   7   4        7.45       13.84      4.58 o 
  -2   7   4      589.03      599.29      9.84 o 
  -1   7   4     2428.16     2564.27     19.40 o 
   0   7   4        5.16        5.65      1.74 o 
   1   7   4     4042.14     4041.40     34.51 o 
   2   7   4      281.04      276.98      8.56 o 
   3   7   4      126.81      141.68      5.46 o 
   4   7   4      291.91      271.99      7.26 o 
   5   7   4     2528.73     2473.30     32.86 o 
   6   7   4      236.48      237.93      9.78 o 
   7   7   4     1500.26     1443.49     77.44 o 
   8   7   4       85.43       86.22      8.17 o 
   9   7   4      329.05      310.84     16.48 o 
  -8   8   4        4.08        6.61      5.15 o 
  -7   8   4        8.99       15.92      4.43 o 
  -6   8   4       70.41       80.49      6.15 o 
  -5   8   4      206.87      218.56      7.04 o 
  -4   8   4       16.30       16.75      2.86 o 
  -3   8   4      110.94      119.52      5.47 o 
  -2   8   4        1.51        0.77      2.69 o 
  -1   8   4       55.39       76.29      4.90 o 
   0   8   4     1718.74     1822.23     19.90 o 
   1   8   4      303.72      318.37     10.81 o 
   2   8   4      305.64      329.10     10.53 o 
   3   8   4        1.54        2.83      2.94 o 
   4   8   4      549.28      523.99     12.12 o 
   5   8   4      353.14      329.21      9.08 o 
   6   8   4       20.83       17.42      6.31 o 
   7   8   4      128.24      109.98      8.46 o 
   8   8   4       66.81       54.39      8.96 o 
  -8   9   4       81.31       75.93      7.37 o 
  -7   9   4      722.00      733.32     13.20 o 
  -6   9   4      359.26      401.48      9.54 o 
  -5   9   4      394.25      383.85     12.70 o 
  -4   9   4      155.93      165.70      5.70 o 
  -3   9   4        6.56        7.23      2.69 o 
  -2   9   4      170.22      163.97      7.23 o 
  -1   9   4     2731.88     2688.53     29.56 o 
   0   9   4      336.21      367.75     13.23 o 
   1   9   4     2047.59     2050.92     27.70 o 
   2   9   4      655.35      664.92     11.37 o 
   3   9   4       10.58        7.73      3.53 o 
   4   9   4        7.98       10.19      3.32 o 
   5   9   4      366.99      374.29     10.05 o 
   6   9   4      218.90      207.64      8.95 o 
   7   9   4     1135.91     1161.98     19.42 o 
   8   9   4     1169.41     1213.41     20.83 o 
  -7  10   4      270.29      291.68     12.77 o 
  -6  10   4       43.53       40.80      7.08 o 
  -5  10   4      614.56      614.76     12.96 o 
  -4  10   4      274.90      267.04      8.59 o 
  -3  10   4      130.98      126.58      6.22 o 
  -2  10   4     1395.92     1348.62     23.83 o 
  -1  10   4     1726.91     1764.41     22.50 o 
   0  10   4      703.76      691.09     14.46 o 
   1  10   4     1896.82     1922.45     27.33 o 
   2  10   4     1929.59     1928.01     34.74 o 
   3  10   4     3743.08     3698.20     38.61 o 
   4  10   4      313.53      325.31      9.29 o 
   5  10   4      555.44      562.25     12.52 o 
   6  10   4     1997.93     2056.91     32.59 o 
   7  10   4      145.63      162.02      8.79 o 
  -6  11   4      144.43      155.28      7.54 o 
  -5  11   4      298.67      293.45     17.22 o 
  -4  11   4      186.02      202.87     10.48 o 
  -3  11   4      176.45      163.01      7.72 o 
  -2  11   4        0.00        5.97      4.61 o 
  -1  11   4        6.86        6.70      4.08 o 
   0  11   4       54.41       51.56      5.89 o 
   1  11   4       24.94       26.07      5.37 o 
   2  11   4      433.24      431.02     12.42 o 
   3  11   4       14.69       14.30      5.23 o 
   4  11   4      337.57      323.07     11.65 o 
   5  11   4       27.67       31.06      5.37 o 
   6  11   4      187.89      211.39      9.57 o 
  -5  12   4       17.72       10.59      5.69 o 
  -4  12   4      227.71      239.99     11.55 o 
  -3  12   4      748.32      715.81     14.60 o 
  -2  12   4     2894.49     2807.37     38.07 o 
  -1  12   4       31.54       32.20      9.60 o 
   0  12   4      915.86      944.88     18.70 o 
   1  12   4       52.13       54.21      6.52 o 
   2  12   4       62.23       75.91      7.24 o 
   3  12   4     1258.90     1286.10     23.34 o 
   4  12   4      283.35      278.57     11.82 o 
   5  12   4     1002.48     1025.90     21.38 o 
  -4  13   4     1024.17     1051.29     22.77 o 
  -3  13   4        7.67       11.09      6.23 o 
  -2  13   4     1124.00     1109.48     19.17 o 
  -1  13   4      388.49      414.33     20.08 o 
   0  13   4      177.65      160.63      9.43 o 
   1  13   4      290.58      292.41     11.61 o 
   2  13   4      233.64      243.14     10.87 o 
   3  13   4       80.88       76.12      8.10 o 
   4  13   4      233.43      259.45     11.80 o 
  -2  14   4      208.63      205.93     14.46 o 
  -1  14   4      282.02      306.11     33.54 o 
   0  14   4      247.62      249.03     11.62 o 
   1  14   4      329.53      340.68     16.23 o 
   2  14   4      271.47      281.77     12.36 o 
 -10   1   5      368.65      351.14     12.06 o 
  -9   1   5      128.94      118.40      6.76 o 
  -8   1   5      486.70      476.25     11.71 o 
  -7   1   5        1.63        0.69      2.78 o 
  -6   1   5       27.11       28.23      2.94 o 
  -5   1   5     3491.38     3466.48     27.39 o 
  -4   1   5     3704.03     4011.12     30.44 o 
  -3   1   5     6004.15     5954.54     52.16 o 
  -2   1   5     9846.79    10020.20    101.65 o 
  -1   1   5     2509.01     2461.96     26.32 o 
   0   1   5    19636.74    18635.89    133.52 o 
   1   1   5    14486.66    14465.97    112.35 o 
   2   1   5     1064.04      935.27     14.88 o 
   3   1   5     4167.98     3961.91     42.79 o 
   4   1   5     2658.54     2671.96     23.61 o 
   5   1   5     4893.75     4763.51     36.21 o 
   6   1   5       78.69       84.03      4.19 o 
   7   1   5      682.38      685.03     21.45 o 
   8   1   5     1350.48     1335.14     32.76 o 
   9   1   5       10.35        9.27      6.48 o 
  10   1   5     1175.84     1201.45     27.70 o 
 -10   2   5     1455.94     1474.16     29.12 o 
  -9   2   5     1992.65     2023.96     46.66 o 
  -8   2   5     1020.66     1020.90     15.86 o 
  -7   2   5     1068.49     1122.35     14.60 o 
  -6   2   5       18.31       20.55      2.99 o 
  -5   2   5      771.89      714.22     11.49 o 
  -4   2   5     5860.62     5458.19     44.60 o 
  -3   2   5      249.67      341.93      8.98 o 
  -2   2   5     2402.18     2196.14     19.15 o 
  -1   2   5     4194.96     4646.99     33.13 o 
   0   2   5    10801.87    10929.26     92.91 o 
   1   2   5      255.77      223.47      3.99 o 
   2   2   5     1608.86     1622.46     18.75 o 
   3   2   5      754.84     1016.59     21.48 o 
   4   2   5     2790.07     2671.05     27.71 o 
   5   2   5       74.49       91.20      6.14 o 
   6   2   5      577.27      613.24      9.68 o 
   7   2   5      419.97      468.93     28.47 o 
   8   2   5      120.06      129.73      9.36 o 
   9   2   5     2031.73     2044.49     36.79 o 
  10   2   5     1706.10     1700.66     28.49 o 
 -10   3   5       91.42      123.81     11.44 o 
  -9   3   5       89.88       89.81      6.34 o 
  -8   3   5       97.55       89.78      4.36 o 
  -7   3   5        0.56        3.81      2.59 o 
  -6   3   5     1967.08     2010.01     20.62 o 
  -5   3   5      114.79      155.39      4.99 o 
  -4   3   5       42.49       28.70      2.56 o 
  -3   3   5     4598.53     4846.48     35.66 o 
  -2   3   5        7.86       17.95      3.04 o 
  -1   3   5     1336.29     1355.98     10.50 o 
   0   3   5      208.03      237.86      6.67 o 
   1   3   5     8974.72     9206.35     69.38 o 
   2   3   5        4.44        9.93      1.66 o 
   3   3   5     7495.43     7753.70     66.97 o 
   4   3   5      651.53      652.62      7.60 o 
   5   3   5      733.93      765.73     10.57 o 
   6   3   5       30.38       33.65      3.87 o 
   7   3   5      665.96      655.48     16.71 o 
   8   3   5      283.58      270.18     12.10 o 
   9   3   5      701.89      709.17     16.75 o 
  -9   4   5     1076.49     1107.45     27.77 o 
  -8   4   5       45.78       43.55      4.16 o 
  -7   4   5     2725.91     2688.68     22.47 o 
  -6   4   5      116.66      110.87      4.42 o 
  -5   4   5     3400.89     3342.50     30.43 o 
  -4   4   5      917.98      932.02     10.61 o 
  -3   4   5      354.10      380.24      5.73 o 
  -2   4   5     2595.30     2787.50     26.29 o 
  -1   4   5     1515.97     1521.46     11.94 o 
   0   4   5     5043.27     5189.12     40.54 o 
   1   4   5     2780.70     2702.72     29.64 o 
   2   4   5     2638.47     2812.40     24.38 o 
   3   4   5      419.38      454.40     10.98 o 
   4   4   5       60.21       60.94      3.87 o 
   5   4   5      613.95      600.32      8.57 o 
   6   4   5     1963.26     1903.04     48.01 o 
   7   4   5     2610.30     2556.48     35.72 o 
   8   4   5      543.51      540.58     17.91 o 
   9   4   5       66.34       67.08     11.31 o 
  -9   5   5        6.55        3.67      8.19 o 
  -8   5   5     1268.11     1228.01     15.22 o 
  -7   5   5     1131.03     1116.69     13.81 o 
  -6   5   5     2104.88     2091.81     19.68 o 
  -5   5   5     4743.53     4648.70     39.61 o 
  -4   5   5       17.34       28.12      7.31 o 
  -3   5   5     2614.76     2478.80     22.64 o 
  -2   5   5     7519.18     7645.24     66.66 o 
  -1   5   5       44.05       30.46      1.78 o 
   0   5   5    20616.27    20009.04    230.17 o 
   1   5   5       46.61       46.98      3.22 o 
   2   5   5    21703.46    21561.28    165.16 o 
   3   5   5     6800.49     6827.58     55.16 o 
   4   5   5     1062.98     1104.74     10.69 o 
   5   5   5     6215.70     6011.18     46.79 o 
   6   5   5      997.55      982.19     13.15 o 
   7   5   5     2656.27     2550.11     41.91 o 
   8   5   5     2627.34     2644.95     56.16 o 
   9   5   5       46.84       57.03     15.40 o 
  -9   6   5      126.32      116.07     11.70 o 
  -8   6   5       79.78       83.38      5.27 o 
  -7   6   5      304.07      298.62      7.57 o 
  -6   6   5        7.56        5.39      3.07 o 
  -5   6   5     2236.40     2178.66     25.31 o 
  -4   6   5     2619.19     2630.16     24.65 o 
  -3   6   5        3.54        0.62      1.96 o 
  -2   6   5      263.09      284.45      5.56 o 
  -1   6   5      328.96      420.91      6.13 o 
   0   6   5        8.97       19.60      2.59 o 
   1   6   5     1310.41     1396.74     14.34 o 
   2   6   5      226.82      201.25      5.08 o 
   3   6   5      363.31      378.39      6.61 o 
   4   6   5      162.90      180.94      4.21 o 
   5   6   5        0.08        3.03      4.07 o 
   6   6   5        1.48       -0.16      4.20 o 
   7   6   5      154.07      157.46      9.11 o 
   8   6   5      113.46      130.53     11.22 o 
   9   6   5      199.99      189.84     13.63 o 
  -9   7   5      231.50      243.28     10.13 o 
  -8   7   5       81.56       77.67      5.44 o 
  -7   7   5      199.86      222.20      7.55 o 
  -6   7   5      528.37      528.33     14.63 o 
  -5   7   5       82.13       80.10      5.24 o 
  -4   7   5      905.48      918.08     14.83 o 
  -3   7   5        5.20        4.40      2.36 o 
  -2   7   5     1109.78      973.43     32.70 o 
  -1   7   5       12.31       20.84      2.01 o 
   0   7   5     5262.82     5046.10     41.53 o 
   1   7   5      282.05      306.82      5.83 o 
   2   7   5     3610.10     3600.10     32.01 o 
   3   7   5      518.80      547.12      8.94 o 
   4   7   5      246.17      234.33      6.76 o 
   5   7   5      207.85      220.43     11.15 o 
   6   7   5       29.57       32.07      5.37 o 
   7   7   5     1100.47     1058.08     20.71 o 
   8   7   5      186.57      166.40     11.99 o 
  -8   8   5       68.91       77.81      8.16 o 
  -7   8   5     5561.20     5534.31     55.30 o 
  -6   8   5       42.59       48.39      4.71 o 
  -5   8   5     3894.15     3766.32     35.72 o 
  -4   8   5      426.83      423.07      8.28 o 
  -3   8   5       52.33       47.28      3.70 o 
  -2   8   5      797.95      719.98     35.04 o 
  -1   8   5     1380.78     1361.69     17.37 o 
   0   8   5     1521.88     1543.05     15.66 o 
   1   8   5     2925.82     2964.58     27.09 o 
   2   8   5      119.59      128.94      5.39 o 
   3   8   5       16.73       13.08      3.24 o 
   4   8   5       23.32       25.95      3.98 o 
   5   8   5      463.50      475.18     10.83 o 
   6   8   5      510.98      508.81     15.42 o 
   7   8   5     1364.54     1384.69     24.81 o 
   8   8   5      263.75      268.39     12.04 o 
  -8   9   5      125.05      127.23      8.44 o 
  -7   9   5      265.91      263.82      8.70 o 
  -6   9   5      786.11      787.22     13.46 o 
  -5   9   5      345.72      333.25      9.03 o 
  -4   9   5      101.27       86.21      5.06 o 
  -3   9   5      219.32      216.07      7.37 o 
  -2   9   5     1928.47     1913.84     20.82 o 
  -1   9   5      363.12      352.57      9.96 o 
   0   9   5     9219.97     9222.19    157.23 o 
   1   9   5      367.67      375.59     10.18 o 
   2   9   5      738.76      769.60     12.48 o 
   3   9   5      287.72      284.82      8.15 o 
   4   9   5      487.72      448.79     10.23 o 
   5   9   5      997.77     1047.90     16.89 o 
   6   9   5     1219.01     1169.21     18.77 o 
   7   9   5      815.98      843.31     16.40 o 
  -7  10   5      233.80      225.54      8.60 o 
  -6  10   5       37.89       46.86      5.23 o 
  -5  10   5      197.71      185.71      7.42 o 
  -4  10   5      919.11      921.88     14.07 o 
  -3  10   5        3.05        0.92      3.09 o 
  -2  10   5     1192.50     1136.13     21.95 o 
  -1  10   5      254.20      251.89      8.20 o 
   0  10   5        5.23        1.51      3.97 o 
   1  10   5       10.72       20.00      4.65 o 
   2  10   5      285.36      283.56     10.04 o 
   3  10   5       10.57       19.85      4.15 o 
   4  10   5      262.27      263.96      8.54 o 
   5  10   5       40.63       34.07      5.29 o 
   6  10   5      131.56      124.74      7.59 o 
   7  10   5       52.85       54.69      6.67 o 
  -6  11   5     1654.00     1598.75     24.32 o 
  -5  11   5     1844.76     1835.90     22.55 o 
  -4  11   5      127.07      130.53     11.02 o 
  -3  11   5      751.10      778.61     17.89 o 
  -2  11   5     1781.14     1732.03     23.41 o 
  -1  11   5      170.09      185.66     10.39 o 
   0  11   5     3568.65     3500.47     43.60 o 
   1  11   5       66.41       69.68      7.14 o 
   2  11   5     2766.21     2788.61     37.39 o 
   3  11   5     1718.68     1719.93     27.16 o 
   4  11   5      180.40      160.70     11.39 o 
   5  11   5     2223.87     2178.84     28.13 o 
   6  11   5      321.69      321.85     10.98 o 
  -5  12   5      845.24      873.43     22.54 o 
  -4  12   5        7.57       13.94      6.27 o 
  -3  12   5       40.72       39.33      6.69 o 
  -2  12   5      536.13      525.90     12.66 o 
  -1  12   5      217.47      204.80      9.26 o 
   0  12   5     1118.44     1080.74     20.14 o 
   1  12   5      626.48      619.02     15.06 o 
   2  12   5      163.89      164.03     10.26 o 
   3  12   5       21.13       25.56      6.16 o 
   4  12   5        6.81        3.45      5.71 o 
   5  12   5      273.07      292.45     12.48 o 
  -4  13   5        3.67        7.67      6.52 o 
  -3  13   5      264.98      255.29     12.28 o 
  -2  13   5      356.05      351.50     16.54 o 
  -1  13   5      184.78      215.52     12.88 o 
   0  13   5        6.30        7.78      5.62 o 
   1  13   5      500.79      497.48     14.43 o 
   2  13   5      103.29      100.80      8.40 o 
   3  13   5      663.77      649.91     17.06 o 
   4  13   5      168.88      183.27     10.87 o 
  -1  14   5      209.83      203.36     24.37 o 
   0  14   5      208.24      216.00     11.32 o 
   1  14   5      397.84      395.97     13.79 o 
 -10   0   6       67.28       64.05      8.96 o 
  -9   0   6      611.85      551.68     36.66 o 
  -8   0   6       10.90       10.36      5.65 o 
  -7   0   6       50.58       41.34      8.97 o 
  -6   0   6      880.60      926.43     17.77 o 
  -5   0   6      476.24      389.94     12.13 o 
  -4   0   6     2490.21     2465.67     27.14 o 
  -3   0   6      530.43      354.27      5.16 o 
  -2   0   6      680.83      663.09      8.96 o 
  -1   0   6      228.94      197.01     12.48 o 
   0   0   6     4924.02     4874.08     49.30 o 
   1   0   6     1109.17     1101.88     13.37 o 
   2   0   6    23305.64    22030.62    272.11 o 
   3   0   6        7.89       -3.51      3.51 o 
   4   0   6    15005.09    15089.75    149.29 o 
   5   0   6     5544.31     5684.48     77.60 o 
   6   0   6       16.66       13.24      4.66 o 
   7   0   6     3245.86     3240.40     51.13 o 
   8   0   6     1573.37     1479.16     40.56 o 
   9   0   6     1650.09     1651.91     45.63 o 
  10   0   6     1676.83     1680.77     47.97 o 
 -10   1   6      563.73      612.98     21.59 o 
  -9   1   6      204.75      211.99      9.40 o 
  -8   1   6      853.24      913.16     14.81 o 
  -7   1   6      269.10      293.75     11.57 o 
  -6   1   6       42.48       47.72      3.46 o 
  -5   1   6     1571.02     1533.14     14.10 o 
  -4   1   6      455.63      420.49      5.47 o 
  -3   1   6     1308.76     1189.64     11.04 o 
  -2   1   6      123.61      112.77      2.63 o 
  -1   1   6     2777.17     2803.96     29.15 o 
   0   1   6      404.14      392.31      4.52 o 
   1   1   6       25.47       44.12      1.72 o 
   2   1   6       58.97       58.89      3.86 o 
   3   1   6     1673.92     1624.65     20.74 o 
   4   1   6      117.24      126.78      5.41 o 
   5   1   6      166.41      165.94      5.99 o 
   6   1   6       47.29       54.45      4.50 o 
   7   1   6     2460.34     2448.65     36.13 o 
   8   1   6      725.09      720.16     27.69 o 
   9   1   6     1256.25     1278.46     27.56 o 
  10   1   6        1.10        6.26      9.55 o 
 -10   2   6      111.73      120.16     14.17 o 
  -9   2   6        5.83        6.12      5.69 o 
  -8   2   6      605.63      587.44     11.83 o 
  -7   2   6        9.03        4.16      2.96 o 
  -6   2   6      135.53      150.41      5.24 o 
  -5   2   6      123.59      135.75      4.55 o 
  -4   2   6        8.05       13.33      2.21 o 
  -3   2   6       93.99      104.47      3.63 o 
  -2   2   6      101.40      114.33      3.31 o 
  -1   2   6     5936.02     6289.66     44.63 o 
   0   2   6     1927.86     2024.76     17.13 o 
   1   2   6    10462.48    10697.42     79.41 o 
   2   2   6     5599.50     5814.52     49.54 o 
   3   2   6      243.89      302.60      6.97 o 
   4   2   6     2373.69     2597.50     39.40 o 
   5   2   6     2327.99     2402.94     26.66 o 
   6   2   6        4.09        3.17      3.05 o 
   7   2   6     2557.39     2562.34     38.27 o 
   8   2   6      765.01      766.35     19.40 o 
   9   2   6      329.70      358.41     16.57 o 
  10   2   6      143.69      146.76     11.70 o 
 -10   3   6      914.29      902.53     24.54 o 
  -9   3   6        1.69        2.36      4.45 o 
  -8   3   6     2712.88     2719.88     27.89 o 
  -7   3   6     4185.42     4089.60     34.76 o 
  -6   3   6      462.68      448.18      8.24 o 
  -5   3   6    10732.29    10480.45     83.01 o 
  -4   3   6      608.44      537.66      6.54 o 
  -3   3   6     9751.30     9958.40     86.95 o 
  -2   3   6     4187.15     4043.47     29.99 o 
  -1   3   6        2.11        5.58      1.08 o 
   0   3   6     4418.62     4442.26     32.30 o 
   1   3   6    16298.89    16536.20    138.68 o 
   2   3   6      575.78      705.96     10.41 o 
   3   3   6     2343.14     2293.52     26.32 o 
   4   3   6       64.82       83.80      3.76 o 
   5   3   6      563.36      579.83     10.33 o 
   6   3   6      179.54      167.84      7.15 o 
   7   3   6      335.82      323.15     10.12 o 
   8   3   6      306.09      316.00     13.04 o 
   9   3   6     1717.05     1771.94     28.39 o 
  -9   4   6      288.18      304.37     10.46 o 
  -8   4   6       21.70       18.00      4.97 o 
  -7   4   6      598.72      582.19      9.19 o 
  -6   4   6        8.64       14.15      3.19 o 
  -5   4   6     1766.39     1727.71     18.37 o 
  -4   4   6     1891.14     1891.77     16.60 o 
  -3   4   6     5372.53     5230.36     46.45 o 
  -2   4   6      103.06      128.70      2.93 o 
  -1   4   6     2016.83     2009.00     16.21 o 
   0   4   6     9170.47     9063.23     68.73 o 
   1   4   6      358.09      364.04      6.65 o 
   2   4   6     6243.80     6030.40     48.55 o 
   3   4   6      309.62      364.99      6.36 o 
   4   4   6     5659.46     5453.03     69.71 o 
   5   4   6     1769.51     1824.17     17.90 o 
   6   4   6      116.54      125.53      5.48 o 
   7   4   6      752.62      790.29     18.65 o 
   8   4   6      328.31      322.28     11.22 o 
   9   4   6     1468.91     1466.81     32.48 o 
  -9   5   6      120.17      122.86     11.26 o 
  -8   5   6       67.64       66.18      4.77 o 
  -7   5   6      219.04      216.16      6.55 o 
  -6   5   6      374.71      336.24      7.91 o 
  -5   5   6       94.50       88.55      6.05 o 
  -4   5   6       45.37       50.63      2.90 o 
  -3   5   6       33.61       21.06      2.26 o 
  -2   5   6     1874.43     1898.93     16.44 o 
  -1   5   6     1894.55     1877.71     14.79 o 
   0   5   6     3799.22     3943.36     32.27 o 
   1   5   6      239.36      235.10      5.22 o 
   2   5   6     4996.14     5354.04     43.86 o 
   3   5   6       46.62       63.96      3.27 o 
   4   5   6      207.61      205.41      7.96 o 
   5   5   6       59.81       58.13      3.53 o 
   6   5   6     1577.17     1548.34     17.92 o 
   7   5   6        0.43        0.48      7.60 o 
   8   5   6      149.88      110.00     25.74 o 
   9   5   6       45.51       35.09      8.55 o 
  -9   6   6       26.29       25.61      8.71 o 
  -8   6   6     1266.73     1277.11     16.05 o 
  -7   6   6      901.53      856.78     12.23 o 
  -6   6   6     4021.62     3835.79     36.12 o 
  -5   6   6       21.78       27.28      4.11 o 
  -4   6   6      189.11      183.58      7.24 o 
  -3   6   6     2915.80     2862.67     26.17 o 
  -2   6   6     1033.43      985.92     10.49 o 
  -1   6   6    11399.06    11445.77     75.21 o 
   0   6   6     8306.45     8379.90     70.99 o 
   1   6   6     1313.07     1288.00     13.67 o 
   2   6   6     2855.88     2783.18     25.58 o 
   3   6   6      456.80      458.45      7.43 o 
   4   6   6     2891.79     2852.07     24.48 o 
   5   6   6     7626.90     7353.74     70.37 o 
   6   6   6      374.29      393.16     11.60 o 
   7   6   6     5124.88     5103.99     62.34 o 
   8   6   6       15.99       11.54      8.58 o 
   9   6   6     1535.71     1554.22     34.63 o 
  -8   7   6     1440.15     1483.04     18.09 o 
  -7   7   6     3266.32     3189.52     29.58 o 
  -6   7   6        0.73        4.24      3.69 o 
  -5   7   6     2492.52     2524.00     29.15 o 
  -4   7   6      344.37      321.91      8.41 o 
  -3   7   6      828.12      815.59     11.01 o 
  -2   7   6      892.05      818.62      9.84 o 
  -1   7   6       69.78       84.77      7.62 o 
   0   7   6     3660.38     3489.92     30.15 o 
   1   7   6      975.75      990.16     11.72 o 
   2   7   6      474.73      460.55      7.86 o 
   3   7   6      108.14      123.20      4.94 o 
   4   7   6      273.44      263.45      7.80 o 
   5   7   6       69.10       56.48      7.43 o 
   6   7   6     1040.85     1012.06     22.54 o 
   7   7   6      369.08      358.23     12.50 o 
   8   7   6       90.69       84.32      8.37 o 
  -8   8   6       44.12       46.00      5.16 o 
  -7   8   6      573.50      571.86     10.91 o 
  -6   8   6       52.39       53.80      4.82 o 
  -5   8   6        1.03        6.91      3.92 o 
  -4   8   6      163.34      176.22      7.20 o 
  -3   8   6       34.21       32.38      3.84 o 
  -2   8   6      412.79      438.37      9.12 o 
  -1   8   6      586.46      624.03     10.47 o 
   0   8   6      194.84      215.62      6.59 o 
   1   8   6        7.41       11.37      2.47 o 
   2   8   6      243.12      250.06      6.18 o 
   3   8   6      158.96      155.69      5.45 o 
   4   8   6      347.06      319.55      8.79 o 
   5   8   6        6.71        7.10      4.56 o 
   6   8   6        3.45        1.02      4.92 o 
   7   8   6        8.58       10.86      6.60 o 
   8   8   6       13.81       16.39      6.66 o 
  -7   9   6     1429.23     1469.16     18.29 o 
  -6   9   6      261.33      292.86      8.75 o 
  -5   9   6     1647.74     1603.59     19.74 o 
  -4   9   6       11.00       11.63      4.08 o 
  -3   9   6     1178.45     1216.80     15.45 o 
  -2   9   6     2008.47     1954.31     26.18 o 
  -1   9   6       77.70       66.54      5.21 o 
   0   9   6      769.17      793.84     14.88 o 
   1   9   6       23.83       27.20      4.41 o 
   2   9   6      560.58      529.11     10.13 o 
   3   9   6      790.06      796.62     13.32 o 
   4   9   6     1133.90     1176.94     17.60 o 
   5   9   6      173.59      162.93      7.67 o 
   6   9   6     1572.17     1530.58     22.28 o 
   7   9   6       17.35       14.39      5.26 o 
  -7  10   6      199.73      208.03     12.58 o 
  -6  10   6      870.01      884.97     18.85 o 
  -5  10   6      123.73      131.29      6.64 o 
  -4  10   6      593.96      557.51     10.97 o 
  -3  10   6     1157.96     1135.34     35.79 o 
  -2  10   6     1509.43     1478.20     22.99 o 
  -1  10   6     5786.77     5654.48     62.85 o 
   0  10   6     2201.76     2153.71     29.56 o 
   1  10   6     2225.48     2268.07     39.16 o 
   2  10   6     1428.14     1445.92     23.15 o 
   3  10   6      327.18      318.35      8.90 o 
   4  10   6      435.43      437.21     10.64 o 
   5  10   6     1830.92     1876.85     24.98 o 
   6  10   6      342.73      353.25     11.00 o 
   7  10   6     2183.42     2287.03     46.49 o 
  -6  11   6      934.61      946.89     18.57 o 
  -5  11   6      378.53      374.98     10.63 o 
  -4  11   6      255.46      246.88      9.46 o 
  -3  11   6      144.93      138.43      9.03 o 
  -2  11   6        6.81        6.22      3.75 o 
  -1  11   6      438.23      410.91     11.56 o 
   0  11   6       31.75       34.02      5.39 o 
   1  11   6       89.96       97.42      7.32 o 
   2  11   6       77.81       81.87      7.13 o 
   3  11   6      914.05      890.27     18.57 o 
   4  11   6       49.54       67.84      7.24 o 
   5  11   6      476.22      470.66     12.04 o 
   6  11   6      208.34      235.59      9.93 o 
  -5  12   6      534.37      532.88     16.34 o 
  -4  12   6      434.61      446.28     17.75 o 
  -3  12   6      714.61      731.22     19.03 o 
  -2  12   6       71.60       57.09      8.81 o 
  -1  12   6      330.63      347.76     11.54 o 
   0  12   6      954.03      959.08     27.24 o 
   1  12   6       39.92       31.00      5.98 o 
   2  12   6     1679.84     1694.95     38.36 o 
   3  12   6      116.27      127.00      8.99 o 
   4  12   6      792.50      798.09     18.61 o 
   5  12   6      207.13      219.41     14.77 o 
  -4  13   6      200.34      213.82     12.28 o 
  -3  13   6      920.05      922.60     21.29 o 
  -2  13   6     1241.23     1231.88     29.72 o 
  -1  13   6      110.20      100.15      8.03 o 
   0  13   6      254.12      271.63     16.13 o 
   1  13   6      599.05      596.28     15.60 o 
   2  13   6        0.25        5.76      5.83 o 
   3  13   6      134.77      143.77      9.86 o 
  -1  14   6      531.70      531.92     27.30 o 
   0  14   6      591.84      581.79     15.99 o 
   1  14   6      114.31      119.02      9.24 o 
 -10   1   7     1286.03     1330.32     21.90 o 
  -9   1   7       12.98        8.31      4.39 o 
  -8   1   7       56.70       54.34      5.24 o 
  -7   1   7       10.80        1.81      4.68 o 
  -6   1   7     2786.81     2807.95     26.20 o 
  -5   1   7      570.39      590.37      7.20 o 
  -4   1   7    18191.93    18352.00    140.54 o 
  -3   1   7     5389.28     5669.38     42.09 o 
  -2   1   7      429.14      386.90      5.65 o 
  -1   1   7     4124.61     3824.68     31.33 o 
   0   1   7     4376.48     4482.71     32.62 o 
   1   1   7     5141.22     5061.11     36.20 o 
   2   1   7    14115.79    13925.19    118.04 o 
   3   1   7      394.97      344.63      9.94 o 
   4   1   7     5048.20     4964.42     47.91 o 
   5   1   7       65.13       79.79      6.64 o 
   6   1   7      581.24      610.08     11.62 o 
   7   1   7      282.61      335.10      9.62 o 
   8   1   7       99.06       89.07      8.53 o 
   9   1   7     1526.29     1518.58     30.88 o 
 -10   2   7      432.53      441.13     12.02 o 
  -9   2   7     1526.26     1486.18     21.20 o 
  -8   2   7     3131.33     3036.06     30.52 o 
  -7   2   7      739.36      723.40     15.36 o 
  -6   2   7     2522.76     2505.01     24.22 o 
  -5   2   7     4861.28     4931.28     41.62 o 
  -4   2   7     6320.85     6448.31     57.34 o 
  -3   2   7    13681.29    13553.74    104.18 o 
  -2   2   7     1015.62     1117.32     12.95 o 
  -1   2   7     3356.21     3519.02     26.20 o 
   0   2   7     1659.92     1567.16     15.95 o 
   1   2   7     3077.95     3201.20     26.02 o 
   2   2   7     7063.08     7158.44     69.75 o 
   3   2   7     2214.94     2338.82     28.10 o 
   4   2   7     2859.74     2846.21     29.88 o 
   5   2   7       99.95       91.39      6.75 o 
   6   2   7      603.42      638.25     11.89 o 
   7   2   7      556.80      544.75     11.76 o 
   8   2   7     2090.70     2183.63     37.62 o 
   9   2   7      619.05      621.11     18.73 o 
  -9   3   7      199.77      211.27     13.93 o 
  -8   3   7        0.01        4.00      3.85 o 
  -7   3   7      153.67      128.53      6.64 o 
  -6   3   7      419.92      455.67      8.41 o 
  -5   3   7      351.67      364.94      7.04 o 
  -4   3   7      373.38      312.70      6.14 o 
  -3   3   7      393.42      383.48      6.48 o 
  -2   3   7     1463.27     1603.96     14.80 o 
  -1   3   7      980.74     1061.72      8.86 o 
   0   3   7       40.83       77.38      2.67 o 
   1   3   7      766.97      792.61     15.25 o 
   2   3   7      221.90      284.42      6.44 o 
   3   3   7     3461.43     3610.65     38.93 o 
   4   3   7      226.39      232.32      6.25 o 
   5   3   7      161.84      168.05      6.00 o 
   6   3   7       40.25       50.97      4.45 o 
   7   3   7       35.43       33.45      4.48 o 
   8   3   7       19.66       22.19      6.27 o 
   9   3   7      779.49      778.42     33.34 o 
  -9   4   7       41.70       64.29      7.43 o 
  -8   4   7     3063.75     3045.43     40.68 o 
  -7   4   7      351.44      310.13      7.81 o 
  -6   4   7     3106.65     3150.88     29.97 o 
  -5   4   7     2118.47     2081.96     21.25 o 
  -4   4   7        1.31        9.05      4.22 o 
  -3   4   7     1902.09     1841.60     27.44 o 
  -2   4   7     2957.55     3091.21     24.06 o 
  -1   4   7      248.32      176.43      3.39 o 
   0   4   7     1494.85     1417.33     12.58 o 
   1   4   7      280.96      271.24      5.40 o 
   2   4   7     2290.23     2361.38     23.64 o 
   3   4   7     5015.43     5235.96     48.26 o 
   4   4   7      974.92      997.11     33.85 o 
   5   4   7     2148.25     2156.18     22.14 o 
   6   4   7      863.57      849.54     14.01 o 
   7   4   7       50.57       58.51      5.80 o 
   8   4   7      198.55      190.71     13.06 o 
   9   4   7      442.25      455.82     18.26 o 
  -9   5   7      508.96      546.94     15.31 o 
  -8   5   7      278.23      276.62      9.70 o 
  -7   5   7       96.65      108.06      5.69 o 
  -6   5   7     2187.41     2166.78     23.08 o 
  -5   5   7      702.82      679.88     13.51 o 
  -4   5   7     2597.06     2680.93     25.76 o 
  -3   5   7     3011.99     2959.78     28.72 o 
  -2   5   7     1420.81     1499.60     13.69 o 
  -1   5   7     6843.89     6704.28     48.46 o 
   0   5   7      581.79      584.21      7.66 o 
   1   5   7     7635.81     7429.54     58.10 o 
   2   5   7     9474.13     9409.21     74.15 o 
   3   5   7     1065.91     1108.87     12.95 o 
   4   5   7    10412.73    10388.84     76.39 o 
   5   5   7      848.46      843.27     10.87 o 
   6   5   7     1978.95     1945.41     32.49 o 
   7   5   7     1481.78     1456.51     30.52 o 
   8   5   7      171.04      168.02     12.25 o 
   9   5   7     1850.70     1884.86     38.90 o 
  -9   6   7      386.37      399.78     12.20 o 
  -8   6   7      343.71      368.57     11.30 o 
  -7   6   7       11.51       13.11      4.02 o 
  -6   6   7      246.15      257.98      8.13 o 
  -5   6   7     1166.31     1207.76     15.41 o 
  -4   6   7      144.41      147.56      6.05 o 
  -3   6   7     1927.64     1912.95     20.76 o 
  -2   6   7       28.56       34.92      2.42 o 
  -1   6   7      295.36      291.13      5.03 o 
   0   6   7       71.68       72.44     10.27 o 
   1   6   7       37.18       40.46      5.76 o 
   2   6   7     1522.73     1579.22     16.72 o 
   3   6   7       40.79       44.65      3.16 o 
   4   6   7     1214.75     1211.45     13.15 o 
   5   6   7       26.14       23.65      4.15 o 
   6   6   7      136.92      140.53      8.31 o 
   7   6   7      266.43      255.96     10.87 o 
   8   6   7      376.56      371.62     16.32 o 
  -8   7   7        1.00        4.17      4.03 o 
  -7   7   7      671.07      702.01     11.61 o 
  -6   7   7        7.49        6.40      3.80 o 
  -5   7   7       51.61       49.95      7.37 o 
  -4   7   7       47.13       39.28      4.34 o 
  -3   7   7     2008.26     1976.94     22.06 o 
  -2   7   7      829.31      850.09     13.84 o 
  -1   7   7     4793.20     4892.50     37.31 o 
   0   7   7        3.19       17.44      3.95 o 
   1   7   7       69.05       82.51      5.40 o 
   2   7   7        5.25        5.97      2.44 o 
   3   7   7        5.62        6.72      2.75 o 
   4   7   7     1453.90     1425.86     19.40 o 
   5   7   7      667.54      661.00     13.40 o 
   6   7   7     1245.21     1217.35     21.73 o 
   7   7   7      451.91      466.15     13.92 o 
   8   7   7       42.94       53.76      9.09 o 
  -8   8   7     2372.07     2399.85     25.42 o 
  -7   8   7        8.88       13.75      4.20 o 
  -6   8   7     3816.54     3749.73     36.97 o 
  -5   8   7       49.99       72.71      5.73 o 
  -4   8   7     1271.95     1239.33     23.25 o 
  -3   8   7     2486.93     2595.86     28.00 o 
  -2   8   7     3095.06     3109.73     26.78 o 
  -1   8   7     2362.77     2454.67     24.11 o 
   0   8   7     5227.83     5365.55     44.70 o 
   1   8   7      604.50      614.78      9.23 o 
   2   8   7      326.55      324.85      7.25 o 
   3   8   7      162.68      145.71      8.45 o 
   4   8   7      905.01      858.46     12.90 o 
   5   8   7      508.28      553.07     13.83 o 
   6   8   7      308.85      324.90     13.80 o 
   7   8   7      350.46      341.36     12.65 o 
   8   8   7      265.34      294.42     26.38 o 
  -7   9   7      100.44      121.80      6.50 o 
  -6   9   7       18.89       16.50      4.25 o 
  -5   9   7        3.74        5.39      4.23 o 
  -4   9   7      161.57      155.88      7.62 o 
  -3   9   7     2142.39     2061.50     25.85 o 
  -2   9   7       54.89       41.73      3.47 o 
  -1   9   7     1071.81     1103.82     17.73 o 
   0   9   7      114.88      119.95      6.76 o 
   1   9   7      174.69      162.88      7.52 o 
   2   9   7      398.79      398.37      8.11 o 
   3   9   7        0.42       -0.64      3.29 o 
   4   9   7     1159.96     1171.95     17.65 o 
   5   9   7       34.41       51.84      5.43 o 
   6   9   7     1570.44     1562.05     25.67 o 
   7   9   7      121.68      130.77      8.24 o 
  -7  10   7        9.20        8.96      4.53 o 
  -6  10   7      424.69      405.01     13.13 o 
  -5  10   7      613.26      601.26     11.89 o 
  -4  10   7       58.42       66.36      6.06 o 
  -3  10   7      109.12      110.21      6.74 o 
  -2  10   7      389.86      377.92     19.42 o 
  -1  10   7      218.72      214.68      8.53 o 
   0  10   7      110.63      118.66      7.18 o 
   1  10   7       45.61       42.90      5.37 o 
   2  10   7      664.36      646.91     14.54 o 
   3  10   7      311.82      301.94      8.92 o 
   4  10   7        1.32        6.18      4.27 o 
   5  10   7       21.55       14.40      4.98 o 
   6  10   7       54.74       67.17      6.73 o 
  -6  11   7      284.25      294.96      9.43 o 
  -5  11   7       51.04       45.74      5.25 o 
  -4  11   7      480.19      495.64     14.99 o 
  -3  11   7      600.42      582.64     18.85 o 
  -2  11   7      299.94      300.57     18.33 o 
  -1  11   7     1524.02     1577.51     24.33 o 
   0  11   7       74.04       91.03     11.35 o 
   1  11   7     1349.40     1371.90     32.35 o 
   2  11   7     1986.36     1971.03     29.51 o 
   3  11   7      112.51      127.95      8.59 o 
   4  11   7     3228.46     3230.93     43.35 o 
   5  11   7      570.65      557.22     22.44 o 
   6  11   7      939.64      915.29     17.54 o 
  -5  12   7      175.74      186.82     11.40 o 
  -4  12   7       83.56       79.06      8.37 o 
  -3  12   7      221.40      248.57     11.60 o 
  -2  12   7       62.42       41.77      7.66 o 
  -1  12   7      672.80      702.69     15.92 o 
   0  12   7      110.77      118.10      9.94 o 
   1  12   7     1034.44     1040.59     26.60 o 
   2  12   7      168.91      164.65     13.22 o 
   3  12   7       98.71       90.66      8.17 o 
   4  12   7      107.56      113.61      9.14 o 
   5  12   7      375.33      398.15     14.29 o 
  -3  13   7      174.58      200.43     17.55 o 
  -2  13   7      109.60      103.73     15.21 o 
  -1  13   7       39.56       46.48     10.53 o 
   0  13   7        9.19       19.05      5.92 o 
   1  13   7       91.03       77.04      7.94 o 
   2  13   7       62.40       51.12      7.11 o 
   3  13   7      212.03      214.47     11.51 o 
 -10   0   8      863.62      929.30     31.98 o 
  -9   0   8        9.88       17.34      7.00 o 
  -8   0   8        4.02        1.56      8.19 o 
  -7   0   8     2171.13     2132.35     50.70 o 
  -6   0   8     2722.25     2597.98     56.94 o 
  -5   0   8     1107.33     1033.96     17.89 o 
  -4   0   8     1307.76     1264.70     13.95 o 
  -3   0   8       31.40       33.79      3.83 o 
  -2   0   8      120.84      125.95      7.35 o 
  -1   0   8     3037.83     2915.21     40.08 o 
   0   0   8     4126.15     4329.31     45.11 o 
   1   0   8    28331.78    26978.70    273.07 o 
   2   0   8       85.51      111.23      8.39 o 
   3   0   8    15166.64    14968.57    203.17 o 
   4   0   8     1179.28     1077.98     20.93 o 
   5   0   8      749.15      769.27     18.10 o 
   6   0   8     5450.93     5334.22    124.21 o 
   7   0   8     2594.87     2734.02     45.75 o 
   8   0   8     3429.19     3313.59     54.52 o 
   9   0   8     2275.34     2304.33     57.72 o 
 -10   1   8       45.08       40.23      5.94 o 
  -9   1   8      500.17      509.22     15.40 o 
  -8   1   8      271.70      273.78     12.68 o 
  -7   1   8       41.00       47.23      5.99 o 
  -6   1   8     4398.94     4298.67     50.68 o 
  -5   1   8      686.70      696.94     10.07 o 
  -4   1   8     8073.02     8084.74     64.07 o 
  -3   1   8      200.28      161.82      5.15 o 
  -2   1   8     1179.40     1213.37     11.11 o 
  -1   1   8       15.04        8.77      2.08 o 
   0   1   8     1416.78     1334.94     11.67 o 
   1   1   8     1864.81     1898.87     15.20 o 
   2   1   8     3777.93     3842.90     30.58 o 
   3   1   8      335.17      302.17      6.47 o 
   4   1   8        4.40       27.39      6.87 o 
   5   1   8       13.51       21.63      3.44 o 
   6   1   8      318.69      346.12      9.02 o 
   7   1   8      107.93      100.16      6.79 o 
   8   1   8       51.99       49.26      5.85 o 
   9   1   8      602.20      586.31     18.60 o 
  -9   2   8      196.39      198.30      8.46 o 
  -8   2   8      202.30      184.95     13.21 o 
  -7   2   8       55.55       72.80      6.76 o 
  -6   2   8       25.24       30.28      4.09 o 
  -5   2   8       21.75       38.40      3.45 o 
  -4   2   8      565.33      528.79      7.78 o 
  -3   2   8      795.12      883.90     10.23 o 
  -2   2   8      765.24      748.96     10.24 o 
  -1   2   8      922.13      957.77     10.13 o 
   0   2   8      370.26      408.08      5.74 o 
   1   2   8       17.71       13.15      2.23 o 
   2   2   8      722.14      749.52      7.91 o 
   3   2   8     1146.21     1228.40     20.53 o 
   4   2   8     3120.73     3097.94     36.87 o 
   5   2   8      365.11      369.56     12.72 o 
   6   2   8      948.90      915.43     14.81 o 
   7   2   8      194.82      181.54      7.60 o 
   8   2   8      303.14      287.66     10.97 o 
   9   2   8      215.32      228.77     12.65 o 
  -9   3   8     1633.25     1663.27     36.87 o 
  -8   3   8     1269.05     1302.08     19.30 o 
  -7   3   8        2.37        4.47      4.99 o 
  -6   3   8     2445.37     2574.18     25.89 o 
  -5   3   8     2137.37     2161.79     21.46 o 
  -4   3   8     3242.40     3145.42     31.08 o 
  -3   3   8    10779.95    10773.46     84.40 o 
  -2   3   8       64.15       74.38      2.55 o 
  -1   3   8     7323.15     7520.53     49.22 o 
   0   3   8      147.17      111.57      2.94 o 
   1   3   8     1514.82     1496.31     12.90 o 
   2   3   8      105.32       77.31      4.00 o 
   3   3   8      161.08      208.06      7.71 o 
   4   3   8      592.14      593.58     13.80 o 
   5   3   8      927.58      933.60     14.16 o 
   6   3   8       37.57       37.73      4.31 o 
   7   3   8      856.49      843.43     14.95 o 
   8   3   8     1063.30     1089.20     20.48 o 
   9   3   8       22.46       20.91      7.21 o 
  -9   4   8       70.95       83.93      7.31 o 
  -8   4   8       16.18       25.68      6.48 o 
  -7   4   8      527.05      541.48     13.98 o 
  -6   4   8       63.62       87.47      5.57 o 
  -5   4   8     4769.04     4708.22     41.24 o 
  -4   4   8     4033.49     4135.34     39.87 o 
  -3   4   8        6.36       14.42      1.98 o 
  -2   4   8     1007.83     1025.13      9.79 o 
  -1   4   8     2773.77     2847.32     22.25 o 
   0   4   8      528.43      544.64      6.60 o 
   1   4   8    23722.57    23167.05    173.86 o 
   2   4   8     8190.22     8639.65     75.16 o 
   3   4   8     3942.84     3989.44     38.45 o 
   4   4   8     1132.96     1221.73     64.70 o 
   5   4   8     1018.81     1020.26     14.92 o 
   6   4   8     1992.76     1988.40     24.61 o 
   7   4   8      713.55      715.53     13.72 o 
   8   4   8      943.26      981.61     19.55 o 
   9   4   8     1112.44     1027.52     83.84 o 
  -9   5   8       27.40       32.17      6.27 o 
  -8   5   8       83.00      102.49      9.66 o 
  -7   5   8     1105.01     1091.29     19.75 o 
  -6   5   8        3.24        6.36      3.31 o 
  -5   5   8        4.04        2.42      2.99 o 
  -4   5   8     1205.19     1229.24     16.28 o 
  -3   5   8      959.17      959.39     11.01 o 
  -2   5   8        8.68       10.17      1.74 o 
  -1   5   8     2918.01     2905.86     23.11 o 
   0   5   8      870.20      888.32      9.43 o 
   1   5   8        8.65       10.04      3.01 o 
   2   5   8      920.76      945.33     11.30 o 
   3   5   8     2071.78     2069.49     20.57 o 
   4   5   8      212.95      227.28      6.12 o 
   5   5   8       68.26       68.84      4.00 o 
   6   5   8      877.12      855.20     20.59 o 
   7   5   8        0.80        1.28      5.99 o 
   8   5   8      260.33      271.60     24.57 o 
   9   5   8       72.38       32.37     31.98 o 
  -9   6   8      210.94      202.99     11.20 o 
  -8   6   8      430.70      439.27     12.21 o 
  -7   6   8      115.76      121.86      6.31 o 
  -6   6   8        8.17       21.88     10.66 o 
  -5   6   8      113.44      113.63      5.39 o 
  -4   6   8     3252.07     3323.01     35.12 o 
  -3   6   8     1027.05     1068.99     15.22 o 
  -2   6   8     2985.45     2890.46     24.04 o 
  -1   6   8      994.00      951.44     10.07 o 
   0   6   8     1937.34     1896.54     18.14 o 
   1   6   8     5058.81     4959.47     45.79 o 
   2   6   8     2019.70     1966.77     22.27 o 
   3   6   8     1979.72     2023.63     20.43 o 
   4   6   8     5315.82     5404.51     46.59 o 
   5   6   8     1007.80     1022.11     13.91 o 
   6   6   8     3910.18     3954.11     43.32 o 
   7   6   8       49.83       46.88      8.10 o 
   8   6   8       61.68       49.56      8.96 o 
  -8   7   8     1613.15     1677.43     24.83 o 
  -7   7   8      507.49      503.74     10.94 o 
  -6   7   8     1853.58     1801.55     21.45 o 
  -5   7   8       86.19       89.51      5.33 o 
  -4   7   8     1232.47     1168.81     17.13 o 
  -3   7   8     2586.26     2524.60     32.53 o 
  -2   7   8      595.81      589.06      8.19 o 
  -1   7   8     2836.45     2895.16     23.97 o 
   0   7   8       51.54       55.55      3.21 o 
   1   7   8      103.38      114.26      4.35 o 
   2   7   8      429.35      442.77      7.95 o 
   3   7   8      824.62      852.30     12.01 o 
   4   7   8     1383.09     1345.53     18.87 o 
   5   7   8     1228.70     1180.00     18.25 o 
   6   7   8      296.76      272.40     10.76 o 
   7   7   8       49.81       45.21      6.87 o 
   8   7   8      112.29      118.34     11.54 o 
  -8   8   8       11.23       28.44      6.43 o 
  -7   8   8       33.96       42.11      4.88 o 
  -6   8   8      156.61      160.96      7.28 o 
  -5   8   8      240.56      239.48      8.45 o 
  -4   8   8      514.01      532.84     11.49 o 
  -3   8   8      167.94      150.91     13.34 o 
  -2   8   8      530.22      565.66      9.26 o 
  -1   8   8        3.83        8.35      2.73 o 
   0   8   8      557.98      562.17      8.41 o 
   1   8   8       95.75       93.58      4.29 o 
   2   8   8        3.91        4.46      2.65 o 
   3   8   8      142.35      142.87      5.99 o 
   4   8   8      433.69      400.97      8.89 o 
   5   8   8       48.71       41.91      5.91 o 
   6   8   8       42.99       35.61      6.10 o 
   7   8   8       33.82       32.11      7.38 o 
  -7   9   8      693.23      707.20     15.69 o 
  -6   9   8     1691.23     1694.64     30.16 o 
  -5   9   8      583.40      567.56     12.87 o 
  -4   9   8      114.83      109.48      6.73 o 
  -3   9   8     1067.19     1093.83     19.54 o 
  -2   9   8      502.96      473.47      9.65 o 
  -1   9   8     3246.14     3212.75     30.64 o 
   0   9   8      231.42      215.13      8.02 o 
   1   9   8     1651.67     1652.17     56.38 o 
   2   9   8      333.27      343.57      7.68 o 
   3   9   8      288.52      280.49      7.58 o 
   4   9   8       63.64       75.11      8.40 o 
   5   9   8      199.52      192.52      8.28 o 
   6   9   8      123.97      126.65      7.77 o 
   7   9   8      147.84      137.03     10.44 o 
  -6  10   8        6.92        3.99      4.28 o 
  -5  10   8       93.87       71.22      6.45 o 
  -4  10   8      454.55      464.63     11.78 o 
  -3  10   8       26.50       14.64      3.34 o 
  -2  10   8     2924.69     2952.63     39.33 o 
  -1  10   8     1116.56     1129.99     16.97 o 
   0  10   8      638.36      659.48     17.57 o 
   1  10   8     1570.86     1507.46     23.42 o 
   2  10   8      367.54      364.65     11.40 o 
   3  10   8     1225.95     1207.16     17.93 o 
   4  10   8     3479.36     3602.91     39.39 o 
   5  10   8      337.45      325.03     10.36 o 
   6  10   8     2664.84     2723.25     40.89 o 
  -6  11   8       16.94       26.17      5.25 o 
  -5  11   8      147.44      151.48      7.57 o 
  -4  11   8       72.34       69.99      7.26 o 
  -3  11   8      206.75      233.48     10.47 o 
  -2  11   8        6.24       -3.97      5.89 o 
  -1  11   8      623.57      641.77     12.92 o 
   0  11   8      707.50      712.10     15.40 o 
   1  11   8      222.47      220.71      9.48 o 
   2  11   8      387.99      399.51     12.72 o 
   3  11   8      115.36      112.73      8.29 o 
   4  11   8       89.02       98.44      8.57 o 
   5  11   8        0.46        5.82      5.99 o 
  -4  12   8      455.73      456.21     15.15 o 
  -3  12   8       46.52       53.91      8.96 o 
  -2  12   8      426.95      406.83     23.98 o 
  -1  12   8      795.58      772.20     22.53 o 
   0  12   8        5.55        8.88      5.23 o 
   1  12   8     1519.16     1586.23     25.95 o 
   2  12   8       34.43       43.45      6.66 o 
   3  12   8     1358.00     1466.91     26.04 o 
   4  12   8      246.16      267.86     20.51 o 
  -3  13   8      689.90      688.88     25.74 o 
  -2  13   8      241.34      240.44     15.21 o 
  -1  13   8      826.65      822.13     56.74 o 
   0  13   8      171.79      168.25      9.58 o 
   1  13   8       10.32       10.68      5.78 o 
   2  13   8      309.74      304.44     12.56 o 
   3  13   8      124.03      135.33     10.38 o 
  -9   1   9       67.00       62.45      5.89 o 
  -8   1   9      257.02      265.49     12.53 o 
  -7   1   9      668.51      723.37     21.42 o 
  -6   1   9       14.11        7.09      4.72 o 
  -5   1   9      892.86      910.43     19.44 o 
  -4   1   9       63.65       86.29      3.33 o 
  -3   1   9     1485.30     1561.80     18.44 o 
  -2   1   9     3355.01     3367.77     25.73 o 
  -1   1   9      270.42      242.29      5.56 o 
   0   1   9    11632.55    11802.29     82.64 o 
   1   1   9     6322.47     6313.29     45.36 o 
   2   1   9     1562.83     1502.84     13.69 o 
   3   1   9     1939.55     1887.16     22.99 o 
   4   1   9       86.19       96.66      4.01 o 
   5   1   9     1659.50     1641.85     21.06 o 
   6   1   9     5811.20     5644.67     56.61 o 
   7   1   9       54.50       72.06      5.79 o 
   8   1   9     3480.29     3532.00     40.75 o 
   9   1   9       27.63       23.96      7.30 o 
  -9   2   9      727.61      693.23     14.13 o 
  -8   2   9      557.09      478.68     20.45 o 
  -7   2   9     2433.38     2297.06     54.11 o 
  -6   2   9     5238.58     4998.14     57.96 o 
  -5   2   9     4083.58     3960.64     37.85 o 
  -4   2   9     9328.25     9128.82     72.41 o 
  -3   2   9       38.05       47.73      3.25 o 
  -2   2   9      351.85      310.25      6.24 o 
  -1   2   9     4985.84     5049.48     40.65 o 
   0   2   9      396.45      448.16      6.33 o 
   1   2   9     8536.41     8359.32     64.28 o 
   2   2   9      364.62      352.02      5.16 o 
   3   2   9     3236.54     3261.76     44.80 o 
   4   2   9     1696.79     1811.78     24.67 o 
   5   2   9     1069.92     1076.00     16.27 o 
   6   2   9       15.61       24.47      3.98 o 
   7   2   9     1296.02     1228.37     31.69 o 
   8   2   9       35.54       38.20      5.46 o 
   9   2   9      349.88      338.74     19.11 o 
  -9   3   9       21.93       30.97      5.89 o 
  -8   3   9       23.96       29.00      6.10 o 
  -7   3   9      688.69      662.96     15.51 o 
  -6   3   9      266.29      283.82     10.59 o 
  -5   3   9      384.51      364.33     16.78 o 
  -4   3   9       23.99       28.62      2.86 o 
  -3   3   9      220.58      227.24      5.34 o 
  -2   3   9      662.74      767.10      8.84 o 
  -1   3   9     1128.82     1051.03     10.22 o 
   0   3   9      598.59      562.13     10.19 o 
   1   3   9     1424.63     1423.28     13.86 o 
   2   3   9     1849.95     1834.67     23.02 o 
   3   3   9       91.18      125.78      6.60 o 
   4   3   9      165.98      196.08      7.20 o 
   5   3   9       87.28       87.82      5.13 o 
   6   3   9     1693.80     1699.45     27.58 o 
   7   3   9       20.44        9.22      4.05 o 
   8   3   9     1133.41     1110.66     18.88 o 
   9   3   9      277.85      251.04     13.32 o 
  -9   4   9     2063.58     2084.43     38.44 o 
  -8   4   9        9.46        1.48      5.71 o 
  -7   4   9     2011.99     1826.93     32.89 o 
  -6   4   9      333.04      323.34      7.62 o 
  -5   4   9      112.95      114.71      4.97 o 
  -4   4   9      693.82      675.83     10.96 o 
  -3   4   9      191.35      170.33      4.99 o 
  -2   4   9     6373.58     6487.59     47.09 o 
  -1   4   9     1605.36     1558.38     12.75 o 
   0   4   9      759.14      782.08      7.89 o 
   1   4   9      982.07     1002.96      9.34 o 
   2   4   9     3018.56     3099.83     29.08 o 
   3   4   9       50.72       51.74      3.71 o 
   4   4   9     5027.05     5198.63     67.79 o 
   5   4   9      100.79       92.93      5.33 o 
   6   4   9      579.82      579.84     11.70 o 
   7   4   9        5.78        3.79      4.59 o 
   8   4   9      151.40      154.74      9.51 o 
   9   4   9       14.73       16.60      7.43 o 
  -9   5   9       20.82       17.14      5.90 o 
  -8   5   9      680.79      644.86     21.73 o 
  -7   5   9      143.81      140.58      9.07 o 
  -6   5   9      319.55      296.76      7.64 o 
  -5   5   9       26.56       27.61      3.66 o 
  -4   5   9     2686.89     2654.59     28.52 o 
  -3   5   9      356.63      343.81      7.14 o 
  -2   5   9     7793.72     7725.55     55.90 o 
  -1   5   9        3.98        6.86      1.74 o 
   0   5   9     3100.07     3113.24     24.97 o 
   1   5   9     1383.59     1332.24     14.10 o 
   2   5   9        5.58       15.84      5.59 o 
   3   5   9     4111.17     4018.71     36.03 o 
   4   5   9      952.56      945.62     12.74 o 
   5   5   9     6236.81     6109.52     48.52 o 
   6   5   9     4072.53     3958.54     59.83 o 
   7   5   9      537.59      520.28     21.31 o 
   8   5   9     1934.99     1915.23     38.50 o 
  -8   6   9      191.20      201.12     12.07 o 
  -7   6   9      192.51      202.31     10.70 o 
  -6   6   9      521.59      513.43     10.18 o 
  -5   6   9        3.81        5.93      3.29 o 
  -4   6   9      567.21      560.44     10.80 o 
  -3   6   9      663.93      652.33     11.49 o 
  -2   6   9      214.57      228.86      5.14 o 
  -1   6   9     1241.96     1212.00     12.11 o 
   0   6   9      111.44      120.32      5.52 o 
   1   6   9      817.03      808.60     10.32 o 
   2   6   9      709.24      736.97     11.58 o 
   3   6   9     1677.00     1714.81     18.53 o 
   4   6   9       60.38       55.25      4.01 o 
   5   6   9      969.11      932.68     12.09 o 
   6   6   9      389.69      367.81     10.60 o 
   7   6   9        5.79        3.78      6.48 o 
   8   6   9        0.12       -5.12      7.00 o 
  -8   7   9      228.72      247.02     10.73 o 
  -7   7   9      144.80      152.67      7.25 o 
  -6   7   9      175.33      174.45      8.94 o 
  -5   7   9      272.83      266.24      7.82 o 
  -4   7   9      407.68      393.70     10.79 o 
  -3   7   9     1199.65     1209.58     18.26 o 
  -2   7   9     1052.31     1117.35     16.66 o 
  -1   7   9     2024.21     2057.34     18.39 o 
   0   7   9      706.78      713.07     10.35 o 
   1   7   9      565.18      575.90      8.83 o 
   2   7   9      314.62      325.06      7.00 o 
   3   7   9     2165.53     2129.35     25.15 o 
   4   7   9      329.18      309.40      8.76 o 
   5   7   9     1727.64     1714.19     23.35 o 
   6   7   9      117.39      109.40      7.14 o 
   7   7   9      327.77      310.45     15.49 o 
   8   7   9      280.82      281.88     16.09 o 
  -8   8   9      263.31      267.41     13.48 o 
  -7   8   9     3081.16     3119.20     33.10 o 
  -6   8   9      723.79      749.61     15.24 o 
  -5   8   9       51.28       50.81      5.04 o 
  -4   8   9     6842.70     6464.02     71.77 o 
  -3   8   9     2308.57     2231.62     27.06 o 
  -2   8   9     7392.10     7339.14    140.93 o 
  -1   8   9     3507.72     3525.96     32.36 o 
   0   8   9      150.10      144.68      4.62 o 
   1   8   9       10.87       12.36      2.78 o 
   2   8   9      140.08      149.40      8.13 o 
   3   8   9      107.54      103.01      6.31 o 
   4   8   9     2239.82     2245.45     29.17 o 
   5   8   9        7.66       11.84      4.56 o 
   6   8   9      622.81      621.61     15.75 o 
   7   8   9       11.11       15.40      6.21 o 
  -7   9   9        3.40        4.61      4.38 o 
  -6   9   9       27.74       22.59      5.00 o 
  -5   9   9       13.04       10.62      4.62 o 
  -4   9   9      842.80      816.68     15.19 o 
  -3   9   9       32.68       37.51      5.04 o 
  -2   9   9     1563.35     1502.04     24.02 o 
  -1   9   9       51.88       58.53      8.12 o 
   0   9   9      422.41      433.50     10.91 o 
   1   9   9      427.71      424.96     11.16 o 
   2   9   9      204.93      229.22     14.93 o 
   3   9   9     1887.22     1860.19     21.19 o 
   4   9   9      151.85      146.20      6.64 o 
   5   9   9     2731.45     2701.41     32.37 o 
   6   9   9      152.98      141.43      8.18 o 
   7   9   9      127.11      104.83      9.11 o 
  -6  10   9      265.67      281.54      8.54 o 
  -5  10   9        0.45        6.73      4.77 o 
  -4  10   9       97.28       93.39      6.83 o 
  -3  10   9      251.20      246.58     10.49 o 
  -2  10   9      549.10      564.03     14.43 o 
  -1  10   9      598.69      577.50     11.64 o 
   0  10   9      133.30      121.88     15.03 o 
   1  10   9      553.04      543.17     13.01 o 
   2  10   9      564.76      547.15     19.39 o 
   3  10   9       23.69       22.51      4.72 o 
   4  10   9      190.75      186.27      8.45 o 
   5  10   9       49.83       61.51      6.30 o 
   6  10   9       15.01       17.79      5.52 o 
  -5  11   9      441.87      461.10     12.84 o 
  -4  11   9      550.13      561.40     13.67 o 
  -3  11   9      263.57      222.57     10.50 o 
  -2  11   9     1692.23     1614.20     84.04 o 
  -1  11   9       41.42       30.86      7.55 o 
   0  11   9     1070.38     1070.66     19.29 o 
   1  11   9      644.56      642.10     14.95 o 
   2  11   9       97.12       93.91      7.67 o 
   3  11   9     1748.77     1668.02     27.32 o 
   4  11   9      318.22      335.12     12.51 o 
   5  11   9      856.08      946.48     20.81 o 
  -4  12   9      985.84      993.10     34.07 o 
  -3  12   9       14.45       13.55      6.18 o 
  -2  12   9     2537.24     2415.76     57.13 o 
  -1  12   9      500.03      515.70     18.85 o 
   0  12   9      270.66      282.44     10.83 o 
   1  12   9      119.67      134.97      9.55 o 
   2  12   9       10.66        5.20      5.54 o 
   3  12   9       78.84       86.43      8.14 o 
   4  12   9      211.12      199.99     11.20 o 
  -2  13   9       33.92       35.89      9.16 o 
  -1  13   9      170.15      147.20     12.60 o 
   0  13   9       64.35       76.83     11.50 o 
   1  13   9       39.62       48.43      7.11 o 
   2  13   9      112.94      133.46      9.55 o 
  -9   0  10      217.81      239.44     19.89 o 
  -8   0  10      653.00      590.80     25.74 o 
  -7   0  10      219.45      179.00     15.60 o 
  -6   0  10     2131.67     2077.76     49.53 o 
  -5   0  10      480.84      490.03     25.93 o 
  -4   0  10     1738.88     1662.05     44.46 o 
  -3   0  10     2678.86     2725.30     30.74 o 
  -2   0  10     5421.82     5469.24     56.78 o 
  -1   0  10       27.96       21.26      3.83 o 
   0   0  10    18270.81    17919.74    242.33 o 
   1   0  10       91.04       96.53      4.19 o 
   2   0  10     8162.97     8239.77     94.65 o 
   3   0  10     2941.79     2978.92     65.32 o 
   4   0  10       63.30       59.28      8.19 o 
   5   0  10     8082.17     8114.69    108.48 o 
   6   0  10     1712.04     1687.01     34.90 o 
   7   0  10     2762.97     2712.47     53.62 o 
   8   0  10       99.64       88.01      9.72 o 
   9   0  10      823.56      907.07     33.54 o 
  -9   1  10      528.76      526.20     17.92 o 
  -8   1  10       27.63       42.58      9.16 o 
  -7   1  10     3031.47     2897.73     38.77 o 
  -6   1  10      117.70       71.82     14.60 o 
  -5   1  10     2044.32     2009.08     28.16 o 
  -4   1  10      342.38      347.06      6.51 o 
  -3   1  10      445.71      482.77      7.38 o 
  -2   1  10     1828.78     1894.26     15.96 o 
  -1   1  10      283.31      234.85      5.77 o 
   0   1  10     6991.99     7226.99     52.20 o 
   1   1  10     4668.37     4676.45     34.66 o 
   2   1  10      952.14      975.63      9.99 o 
   3   1  10       48.64       52.24      3.59 o 
   4   1  10      734.81      785.75     16.96 o 
   5   1  10      123.51      101.96      6.36 o 
   6   1  10      328.70      351.95     11.60 o 
   7   1  10      744.69      733.88     14.43 o 
   8   1  10     1033.09     1034.08     18.46 o 
   9   1  10      493.42      464.17     17.22 o 
  -9   2  10      371.87      397.00     13.12 o 
  -8   2  10       41.08       41.49      6.66 o 
  -7   2  10        6.61        0.12      5.14 o 
  -6   2  10        3.38        6.78      4.76 o 
  -5   2  10     1744.13     1722.04     34.03 o 
  -4   2  10     1727.53     1772.58     20.23 o 
  -3   2  10      660.55      667.72     10.12 o 
  -2   2  10      196.13      189.40      5.17 o 
  -1   2  10      253.47      268.79      5.26 o 
   0   2  10       15.75       27.36      8.86 o 
   1   2  10      278.86      281.22      5.01 o 
   2   2  10      155.83      130.73      3.37 o 
   3   2  10     1164.25     1092.16     16.58 o 
   4   2  10      660.24      664.37     13.18 o 
   5   2  10     2364.63     2461.67     28.61 o 
   6   2  10       46.37       56.62      5.06 o 
   7   2  10      224.64      238.79     13.17 o 
   8   2  10      697.09      710.84     15.08 o 
   9   2  10      303.19      304.09     25.74 o 
  -9   3  10     1426.71     1485.20     26.84 o 
  -8   3  10      387.04      402.41     15.73 o 
  -7   3  10     4546.64     4457.56     54.58 o 
  -6   3  10      175.14      176.97      8.84 o 
  -5   3  10     7768.58     7530.95     67.80 o 
  -4   3  10     3253.48     3191.35     29.08 o 
  -3   3  10      197.03      205.65      5.94 o 
  -2   3  10     5592.69     5515.67     45.01 o 
  -1   3  10     1715.19     1831.73     15.90 o 
   0   3  10     4630.54     4509.05     41.60 o 
   1   3  10     3905.91     3838.05     31.99 o 
   2   3  10       46.57       45.35      2.40 o 
   3   3  10      744.00      724.88     15.56 o 
   4   3  10     1509.72     1562.29     24.10 o 
   5   3  10      372.18      370.63     10.36 o 
   6   3  10      752.34      801.82     18.12 o 
   7   3  10      510.58      513.92     12.14 o 
   8   3  10       98.64      111.44      7.39 o 
   9   3  10      260.43      245.01     22.03 o 
  -9   4  10       91.23       99.61      7.99 o 
  -8   4  10      462.83      459.95     24.67 o 
  -7   4  10      200.77      169.09      9.74 o 
  -6   4  10      292.18      295.04     10.77 o 
  -5   4  10       28.68       34.18      3.89 o 
  -4   4  10       96.25       95.66      4.56 o 
  -3   4  10      712.80      718.96     11.47 o 
  -2   4  10     8483.24     8622.21     74.10 o 
  -1   4  10       81.49      100.40      3.37 o 
   0   4  10     5904.34     5718.54     39.06 o 
   1   4  10      383.66      385.17      7.13 o 
   2   4  10     1462.63     1364.68     15.50 o 
   3   4  10      361.96      369.10      9.20 o 
   4   4  10      494.57      492.49     22.81 o 
   5   4  10     2197.63     2243.07     26.67 o 
   6   4  10     1557.27     1486.97     30.29 o 
   7   4  10     1690.57     1724.14     23.87 o 
   8   4  10      661.91      650.35     23.92 o 
  -9   5  10       59.67       64.41      7.06 o 
  -8   5  10      120.42      135.39      9.70 o 
  -7   5  10       38.19       47.40      8.41 o 
  -6   5  10      376.51      337.17      8.18 o 
  -5   5  10        2.20        1.37      2.80 o 
  -4   5  10     2605.72     2575.76     25.62 o 
  -3   5  10      310.78      300.17      7.91 o 
  -2   5  10     4655.15     4772.81     36.28 o 
  -1   5  10       65.44       81.61      3.15 o 
   0   5  10       16.68       23.15      3.57 o 
   1   5  10        2.74        5.62      2.05 o 
   2   5  10      618.56      629.42      8.64 o 
   3   5  10      166.00      159.73      7.24 o 
   4   5  10     1233.75     1176.34     14.84 o 
   5   5  10       44.43       52.99      4.32 o 
   6   5  10        5.82       13.05      3.77 o 
   7   5  10        0.79       -0.50      5.37 o 
   8   5  10      160.73      160.27     26.71 o 
  -8   6  10      529.36      513.31     17.53 o 
  -7   6  10      171.38      155.69      9.98 o 
  -6   6  10       34.22       40.27      5.45 o 
  -5   6  10      383.16      395.15      8.74 o 
  -4   6  10        3.58        5.69      3.24 o 
  -3   6  10     6301.76     6145.75     76.71 o 
  -2   6  10     1530.96     1503.98     22.10 o 
  -1   6  10     1275.89     1305.68     12.91 o 
   0   6  10     2651.26     2720.32     22.94 o 
   1   6  10     2316.34     2357.05     20.79 o 
   2   6  10     5017.82     5069.33     48.99 o 
   3   6  10    12159.84    11909.02    120.55 o 
   4   6  10      479.61      479.06      9.02 o 
   5   6  10     2297.83     2252.12     22.12 o 
   6   6  10       88.83       91.59     10.74 o 
   7   6  10      468.79      493.54     18.10 o 
   8   6  10      967.92      988.65     45.43 o 
  -8   7  10      277.24      281.40     14.65 o 
  -7   7  10     1033.89     1005.54     25.23 o 
  -6   7  10        1.69        4.67      3.99 o 
  -5   7  10      610.39      623.52     14.85 o 
  -4   7  10     1271.40     1289.67     16.73 o 
  -3   7  10        7.40        6.59      4.77 o 
  -2   7  10     1973.46     2056.46     28.52 o 
  -1   7  10        5.18        7.06      2.25 o 
   0   7  10     3284.85     3275.05     27.17 o 
   1   7  10      419.08      417.73      7.64 o 
   2   7  10      969.39     1001.11     13.11 o 
   3   7  10     1155.57     1187.84     17.02 o 
   4   7  10      252.33      242.25      8.30 o 
   5   7  10       74.18       76.47      6.19 o 
   6   7  10      291.72      275.03      9.77 o 
   7   7  10      134.17      133.49     11.42 o 
  -7   8  10       41.23       50.92      7.90 o 
  -6   8  10       61.41       68.23      6.24 o 
  -5   8  10      183.99      192.29      9.44 o 
  -4   8  10      168.54      183.71      7.84 o 
  -3   8  10      445.68      452.68     12.24 o 
  -2   8  10       16.75       25.95      5.28 o 
  -1   8  10       39.03       33.40      3.50 o 
   0   8  10        6.84        7.24      2.30 o 
   1   8  10      160.96      163.28      5.44 o 
   2   8  10      539.67      521.58      9.32 o 
   3   8  10       24.85       25.10      3.77 o 
   4   8  10       28.72       28.54      4.19 o 
   5   8  10      110.87      119.21      7.11 o 
   6   8  10       21.56       18.35      5.18 o 
   7   8  10        1.48        7.47      7.59 o 
  -7   9  10     1447.14     1433.62     20.37 o 
  -6   9  10      206.91      204.62      8.52 o 
  -5   9  10     1125.29     1144.45     24.85 o 
  -4   9  10     1335.03     1357.47     27.39 o 
  -3   9  10      568.94      542.29     14.10 o 
  -2   9  10     2381.67     2339.57     37.74 o 
  -1   9  10      329.38      331.10      8.72 o 
   0   9  10      602.99      602.64     11.66 o 
   1   9  10     1515.82     1524.27     23.13 o 
   2   9  10       98.21      117.14      5.48 o 
   3   9  10     2147.42     2192.78     24.01 o 
   4   9  10      306.29      326.14      8.81 o 
   5   9  10      282.20      254.12     10.47 o 
   6   9  10      258.44      251.48     12.62 o 
  -6  10  10        5.99        8.68      4.95 o 
  -5  10  10     1396.35     1361.77     21.60 o 
  -4  10  10      168.56      154.00      9.37 o 
  -3  10  10     2995.48     2928.43     56.77 o 
  -2  10  10      214.63      222.40     12.62 o 
  -1  10  10      661.20      674.26     28.47 o 
   0  10  10      462.36      504.28     11.25 o 
   1  10  10      439.46      421.27     11.78 o 
   2  10  10     1594.11     1652.89     25.92 o 
   3  10  10     2373.91     2360.76     33.85 o 
   4  10  10      844.43      846.07     15.58 o 
   5  10  10     1327.19     1321.85     20.86 o 
   6  10  10        8.62       11.77      5.43 o 
  -5  11  10        5.45        6.88      5.29 o 
  -4  11  10      240.40      210.09     27.78 o 
  -3  11  10      673.58      693.90     17.20 o 
  -2  11  10      528.72      498.71     18.21 o 
  -1  11  10      493.75      509.58     18.72 o 
   0  11  10      105.95       98.95      6.56 o 
   1  11  10       22.81       36.42      5.89 o 
   2  11  10      315.61      310.07     11.49 o 
   3  11  10      122.02      116.87      8.67 o 
   4  11  10       29.74       35.82      6.83 o 
   5  11  10      776.96      831.93     19.70 o 
  -4  12  10        6.28        2.85      6.21 o 
  -3  12  10       69.20       66.90     10.19 o 
  -2  12  10      108.54      117.87     11.38 o 
  -1  12  10        6.47        8.28      7.43 o 
   0  12  10      880.48      870.98     24.47 o 
   1  12  10        1.94        9.39      5.44 o 
   2  12  10      399.88      373.64     13.02 o 
   3  12  10      169.97      147.02      9.64 o 
  -1  13  10      324.11      319.57     21.84 o 
   0  13  10      533.65      513.56     19.68 o 
   1  13  10      284.53      297.33     14.27 o 
  -9   1  11      186.76      176.33     12.54 o 
  -8   1  11      385.02      412.00     15.85 o 
  -7   1  11     1133.82     1156.12     22.03 o 
  -6   1  11      762.65      749.64     19.37 o 
  -5   1  11      747.14      745.00     15.33 o 
  -4   1  11      447.07      420.74      9.78 o 
  -3   1  11     2034.23     2004.98     19.84 o 
  -2   1  11      883.17      898.90      9.24 o 
  -1   1  11     5902.94     6025.31     55.76 o 
   0   1  11     2050.77     2087.19     17.79 o 
   1   1  11     4130.48     4181.01     31.62 o 
   2   1  11     4360.88     4329.89     35.21 o 
   3   1  11      974.24      997.34     14.85 o 
   4   1  11      561.81      614.17     20.28 o 
   5   1  11     2641.91     2702.12     31.09 o 
   6   1  11      215.10      203.94      8.03 o 
   7   1  11     3486.93     3483.84     39.95 o 
   8   1  11      121.52      123.90      7.87 o 
   9   1  11      877.23      888.31     18.00 o 
  -9   2  11      329.80      332.14     25.15 o 
  -8   2  11     3557.21     3652.71     60.24 o 
  -7   2  11     3889.11     3977.65     64.63 o 
  -6   2  11      976.08      932.09     21.37 o 
  -5   2  11     4860.92     4778.30     55.77 o 
  -4   2  11      768.73      758.04     11.50 o 
  -3   2  11     1094.67     1089.25     14.16 o 
  -2   2  11     4057.49     3846.99     32.46 o 
  -1   2  11      379.88      394.72      6.53 o 
   0   2  11    12465.37    12328.67    105.77 o 
   1   2  11      625.68      633.30      8.11 o 
   2   2  11     3385.63     3362.44     28.32 o 
   3   2  11       35.86       45.21      4.13 o 
   4   2  11      137.24      122.87     20.28 o 
   5   2  11      562.82      581.42     14.63 o 
   6   2  11     1854.81     1855.06     24.42 o 
   7   2  11      125.95      121.89      7.11 o 
   8   2  11      165.16      168.93      8.64 o 
   9   2  11      208.39      185.09     11.52 o 
  -9   3  11        1.02        4.75      6.46 o 
  -8   3  11      302.98      294.80     18.30 o 
  -7   3  11      436.13      429.18     13.24 o 
  -6   3  11      275.09      247.69     11.70 o 
  -5   3  11      493.99      508.29     12.92 o 
  -4   3  11       20.77       27.96      4.05 o 
  -3   3  11      125.46      128.70      5.35 o 
  -2   3  11      464.42      441.50     11.69 o 
  -1   3  11     1242.24     1284.24     12.33 o 
   0   3  11        4.57       18.71      6.13 o 
   1   3  11     1249.37     1250.00     13.12 o 
   2   3  11       61.83       67.81      2.99 o 
   3   3  11      207.65      193.11      6.66 o 
   4   3  11      825.54      822.93     12.72 o 
   5   3  11      672.52      706.39     12.90 o 
   6   3  11      399.70      419.16     10.55 o 
   7   3  11      369.99      401.07     10.95 o 
   8   3  11      140.16      149.60      8.72 o 
  -9   4  11       17.88       16.43      7.21 o 
  -8   4  11      398.65      399.95     13.89 o 
  -7   4  11      549.47      549.00     14.91 o 
  -6   4  11        4.88        0.90      5.16 o 
  -5   4  11     1311.48     1362.64     16.21 o 
  -4   4  11     1007.77     1016.31     14.75 o 
  -3   4  11      738.74      726.48     11.78 o 
  -2   4  11     2107.46     2122.53     23.57 o 
  -1   4  11        9.36       12.37      3.68 o 
   0   4  11      902.18      935.11     10.26 o 
   1   4  11      828.94      820.90     10.18 o 
   2   4  11       67.31       76.34      3.41 o 
   3   4  11      105.57       90.44      5.24 o 
   4   4  11      278.19      295.69     10.71 o 
   5   4  11      394.16      393.15      9.65 o 
   6   4  11        5.04        4.82      3.91 o 
   7   4  11       28.01       47.14      5.50 o 
   8   4  11       79.67       94.55      9.90 o 
  -8   5  11       34.35       47.27      7.57 o 
  -7   5  11      219.70      191.96     15.01 o 
  -6   5  11      811.70      778.12     17.35 o 
  -5   5  11        0.58       -0.16      3.08 o 
  -4   5  11      259.31      275.76      8.03 o 
  -3   5  11      186.44      178.47      6.69 o 
  -2   5  11      173.29      156.21      6.15 o 
  -1   5  11      772.29      773.55      8.38 o 
   0   5  11     2143.79     2118.10     17.23 o 
   1   5  11      986.72     1006.05     11.54 o 
   2   5  11     5709.45     5607.52     42.36 o 
   3   5  11      116.65      125.11      5.88 o 
   4   5  11     3142.69     3036.43     34.56 o 
   5   5  11     2823.37     2827.75     29.11 o 
   6   5  11       24.71       27.95      4.26 o 
   7   5  11     2317.74     2408.09     37.24 o 
   8   5  11      402.04      386.18     17.49 o 
  -8   6  11      394.12      383.87     14.16 o 
  -7   6  11      711.58      656.48     16.98 o 
  -6   6  11      505.40      538.43     14.75 o 
  -5   6  11      518.04      535.02     11.24 o 
  -4   6  11      961.14      903.56     14.81 o 
  -3   6  11     1355.20     1293.77     28.55 o 
  -2   6  11      567.18      569.60     10.96 o 
  -1   6  11       17.08       19.24      2.23 o 
   0   6  11     1703.98     1711.06     14.95 o 
   1   6  11      501.60      481.78      7.60 o 
   2   6  11       52.30       63.36      5.03 o 
   3   6  11      820.43      809.91     11.69 o 
   4   6  11      102.84       96.10      6.34 o 
   5   6  11        9.53       15.03      3.62 o 
   6   6  11      161.84      160.10      9.57 o 
   7   6  11       28.10       21.12      7.71 o 
   8   6  11       17.46        8.18     13.26 o 
  -8   7  11        9.04        6.44      7.14 o 
  -7   7  11       19.68       21.61      6.97 o 
  -6   7  11     1029.13     1012.94     15.43 o 
  -5   7  11     1378.05     1371.12     19.63 o 
  -4   7  11      731.55      697.77     13.48 o 
  -3   7  11      100.92      113.35      6.31 o 
  -2   7  11      493.50      462.96     11.77 o 
  -1   7  11       18.59       20.86      2.64 o 
   0   7  11     2318.75     2329.98     20.91 o 
   1   7  11      600.12      580.06      9.37 o 
   2   7  11     1826.02     1809.54     19.82 o 
   3   7  11      105.13      105.19      5.88 o 
   4   7  11     1416.40     1380.59     19.90 o 
   5   7  11        5.86       10.46      4.41 o 
   6   7  11       11.73        7.46      5.44 o 
   7   7  11      484.37      472.48     15.54 o 
  -7   8  11      903.42      898.95     23.79 o 
  -6   8  11       18.69       23.22      4.75 o 
  -5   8  11     5270.61     5328.14     54.04 o 
  -4   8  11     1407.32     1368.52     20.36 o 
  -3   8  11     3695.22     3690.89     46.12 o 
  -2   8  11     1023.91     1019.51     18.81 o 
  -1   8  11     1329.04     1272.07     21.87 o 
   0   8  11     1327.00     1323.70     14.26 o 
   1   8  11     1385.06     1417.50     15.32 o 
   2   8  11      354.88      378.68      8.31 o 
   3   8  11     5365.11     5417.21     48.22 o 
   4   8  11        6.39        7.03      4.13 o 
   5   8  11      834.72      826.33     15.74 o 
   6   8  11        9.38        3.96      4.80 o 
   7   8  11      419.18      472.86     31.98 o 
  -6   9  11        7.79        6.65      4.69 o 
  -5   9  11      188.73      235.71      8.79 o 
  -4   9  11      659.68      665.93     14.20 o 
  -3   9  11      722.71      752.47     21.64 o 
  -2   9  11        5.61        8.38      5.84 o 
  -1   9  11      117.20      103.34      7.44 o 
   0   9  11      865.59      897.64     14.56 o 
   1   9  11      177.92      162.14      7.22 o 
   2   9  11     3841.58     3945.50     36.91 o 
   3   9  11        2.83        4.67      3.75 o 
   4   9  11     1431.16     1404.47     18.66 o 
   5   9  11      144.36      150.85      7.36 o 
   6   9  11       34.55       39.43      6.11 o 
  -6  10  11       88.57       84.50      6.80 o 
  -5  10  11      297.55      313.25      9.94 o 
  -4  10  11       23.73       39.54      6.66 o 
  -3  10  11      297.95      284.11     11.12 o 
  -2  10  11      687.29      630.21     17.74 o 
  -1  10  11       55.13       59.62     17.35 o 
   0  10  11      473.51      510.27     22.01 o 
   1  10  11      371.17      378.08     10.05 o 
   2  10  11        1.14        7.82      4.97 o 
   3  10  11      102.05      127.68      8.70 o 
   4  10  11       84.67       80.64      5.97 o 
   5  10  11       24.08       27.62      5.70 o 
  -5  11  11       25.95       30.13      6.36 o 
  -4  11  11      221.46      194.80     10.92 o 
  -3  11  11       63.37       64.99      7.61 o 
  -2  11  11       98.37      102.19     10.74 o 
  -1  11  11     1024.24      983.68     25.45 o 
   0  11  11     1515.37     1468.16     48.94 o 
   1  11  11      438.65      447.43     14.80 o 
   2  11  11     3336.63     3493.30     45.25 o 
   3  11  11       59.26       62.13     10.51 o 
   4  11  11      931.95      992.41     21.03 o 
  -3  12  11      733.03      766.97     23.67 o 
  -2  12  11      321.07      298.56     16.09 o 
  -1  12  11       95.76       91.72     11.70 o 
   0  12  11      147.83      154.91     12.71 o 
   1  12  11      154.22      169.56     10.11 o 
   2  12  11       33.68       32.94      6.66 o 
   3  12  11      275.41      298.05     12.35 o 
  -9   0  12      625.91      628.63     28.08 o 
  -8   0  12       94.71       70.58     13.26 o 
  -7   0  12     1937.02     1913.19     49.53 o 
  -6   0  12      211.04      196.39     15.40 o 
  -5   0  12      192.42      179.29     14.82 o 
  -4   0  12     1603.00     1671.42     30.70 o 
  -3   0  12     7301.06     7343.16    104.32 o 
  -2   0  12     1005.50     1028.11     14.73 o 
  -1   0  12     4350.23     4079.33     56.12 o 
   0   0  12      936.37      990.89     14.86 o 
   1   0  12     3225.88     3282.14     36.59 o 
   2   0  12     1258.88     1231.82     16.24 o 
   3   0  12      578.72      579.89     20.28 o 
   4   0  12     4565.05     4449.95     86.57 o 
   5   0  12        1.49        9.98      5.46 o 
   6   0  12     5935.56     5659.53     81.84 o 
   7   0  12     1289.58     1353.55     38.02 o 
   8   0  12     1579.14     1536.70     33.54 o 
  -9   1  12       30.89       34.90      8.55 o 
  -8   1  12     2321.15     2231.46     79.94 o 
  -7   1  12      146.26      135.78     10.48 o 
  -6   1  12     1554.92     1558.59     25.16 o 
  -5   1  12       15.07        9.03      4.66 o 
  -4   1  12     1777.49     1813.94     22.93 o 
  -3   1  12     4573.89     4637.01     39.95 o 
  -2   1  12     2594.54     2608.33     24.42 o 
  -1   1  12     2966.21     2938.31     30.05 o 
   0   1  12     4576.72     4743.38     36.19 o 
   1   1  12       53.93       36.20      2.33 o 
   2   1  12      491.59      498.40     17.63 o 
   3   1  12      948.26      981.31     44.46 o 
   4   1  12      289.57      279.02     10.89 o 
   5   1  12     4277.86     4311.95     45.32 o 
   6   1  12       10.84       13.09      4.34 o 
   7   1  12      238.93      244.95      9.46 o 
   8   1  12       90.15       91.65     16.32 o 
  -9   2  12        5.82        7.99      7.45 o 
  -8   2  12       10.27       29.77      6.98 o 
  -7   2  12        5.46       14.28      5.67 o 
  -6   2  12       54.36       64.14      7.86 o 
  -5   2  12      212.07      199.68     11.86 o 
  -4   2  12        3.95        5.94      4.41 o 
  -3   2  12      206.32      213.17      6.24 o 
  -2   2  12      311.98      320.68      6.94 o 
  -1   2  12       16.19       22.97      2.53 o 
   0   2  12      466.08      495.62      8.38 o 
   1   2  12      450.82      488.88     11.77 o 
   2   2  12       28.06       28.36      2.28 o 
   3   2  12     1475.32     1490.80     20.67 o 
   4   2  12      217.44      220.81      9.93 o 
   5   2  12       11.50       19.54      4.57 o 
   6   2  12        9.90       16.90      5.01 o 
   7   2  12      200.76      190.50     12.78 o 
   8   2  12        9.42        2.22      4.86 o 
  -9   3  12      391.32      420.30     15.04 o 
  -8   3  12     2755.33     2719.18     63.72 o 
  -7   3  12      708.80      711.48     17.25 o 
  -6   3  12     3545.90     3301.94     57.92 o 
  -5   3  12     2639.67     2562.58     34.81 o 
  -4   3  12     2245.76     2197.77     24.76 o 
  -3   3  12     5027.17     5034.57     47.95 o 
  -2   3  12       25.54       24.03      6.32 o 
  -1   3  12     3512.38     3454.34     27.46 o 
   0   3  12     2858.85     2712.95     27.55 o 
   1   3  12      550.23      577.82      8.11 o 
   2   3  12     4927.57     4995.00     46.56 o 
   3   3  12      669.84      660.40     12.28 o 
   4   3  12     1055.71     1019.41     20.49 o 
   5   3  12     1628.76     1540.53     31.20 o 
   6   3  12      276.22      277.68      9.04 o 
   7   3  12       42.26       41.00      5.52 o 
   8   3  12      325.55      314.86     11.07 o 
  -8   4  12      124.24      103.72      9.22 o 
  -7   4  12      778.14      800.65     18.27 o 
  -6   4  12        1.52        2.44      4.45 o 
  -5   4  12       16.12       17.11      5.25 o 
  -4   4  12       76.36       79.79      5.20 o 
  -3   4  12      668.87      683.03     11.69 o 
  -2   4  12      883.37      835.19     12.73 o 
  -1   4  12     2145.71     2069.43     18.33 o 
   0   4  12      101.16      112.67      3.88 o 
   1   4  12     2300.14     2289.05     23.96 o 
   2   4  12     2395.41     2345.36     25.05 o 
   3   4  12       12.36       16.62      3.75 o 
   4   4  12     3867.61     3780.11     53.33 o 
   5   4  12      877.16      921.15     17.46 o 
   6   4  12     1415.89     1379.01     20.36 o 
   7   4  12      322.59      319.82     10.25 o 
   8   4  12      279.49      296.78     12.16 o 
  -8   5  12      181.25      179.69     11.09 o 
  -7   5  12        0.64       -5.53      5.53 o 
  -6   5  12       25.64       19.37      9.41 o 
  -5   5  12      126.63      134.68      6.72 o 
  -4   5  12     1214.63     1184.29     20.71 o 
  -3   5  12       30.98       29.36      4.95 o 
  -2   5  12     2202.32     2191.98     25.01 o 
  -1   5  12      118.89      121.57      4.14 o 
   0   5  12        5.52        7.52      2.30 o 
   1   5  12     1948.09     1935.82     19.50 o 
   2   5  12     1500.35     1531.61     19.06 o 
   3   5  12      537.05      565.63      9.72 o 
   4   5  12      818.53      818.65     13.95 o 
   5   5  12      381.84      374.71     13.75 o 
   6   5  12       68.26       73.29      5.28 o 
   7   5  12       71.34       69.50      7.90 o 
   8   5  12      368.47      342.18     14.23 o 
  -8   6  12      136.81      149.13     12.26 o 
  -7   6  12       62.23       60.33      7.86 o 
  -6   6  12      791.19      724.07     43.04 o 
  -5   6  12        9.51       15.35      4.44 o 
  -4   6  12     1239.61     1284.42     19.81 o 
  -3   6  12       98.46      108.15      6.10 o 
  -2   6  12     1119.13     1169.58     16.74 o 
  -1   6  12     1954.11     1933.95     20.22 o 
   0   6  12      808.86      799.86      9.15 o 
   1   6  12     1309.69     1327.61     12.78 o 
   2   6  12      689.45      737.85     12.27 o 
   3   6  12     1170.41     1164.00     14.86 o 
   4   6  12     1347.29     1334.22     18.84 o 
   5   6  12      227.01      207.20      8.05 o 
   6   6  12      330.62      288.60     11.88 o 
   7   6  12     1629.48     1584.92     34.35 o 
  -7   7  12      201.20      216.48     12.21 o 
  -6   7  12     1351.61     1338.24     33.70 o 
  -5   7  12     2248.21     2259.38     29.44 o 
  -4   7  12     1161.44     1108.61     17.65 o 
  -3   7  12     3786.07     3734.79     39.80 o 
  -2   7  12        3.96        4.60      3.74 o 
  -1   7  12      705.10      714.84     10.93 o 
   0   7  12     1293.16     1271.41     12.65 o 
   1   7  12      233.94      249.16      5.90 o 
   2   7  12     1994.35     1891.98     19.15 o 
   3   7  12      308.02      297.50      8.57 o 
   4   7  12      951.51      928.94     15.92 o 
   5   7  12       84.11       93.20      7.67 o 
   6   7  12       63.96       79.37      7.99 o 
   7   7  12       97.57      103.90      9.41 o 
  -7   8  12       12.47       17.88      7.34 o 
  -6   8  12       55.88       53.12      7.85 o 
  -5   8  12        0.50        4.53      5.73 o 
  -4   8  12       59.60       56.37      6.03 o 
  -3   8  12      107.33       96.85      6.62 o 
  -2   8  12      406.91      377.26     10.09 o 
  -1   8  12       44.30       39.52      5.47 o 
   0   8  12      174.98      170.04      5.39 o 
   1   8  12       35.72       48.11      3.74 o 
   2   8  12      106.74       94.37      4.77 o 
   3   8  12      125.36      130.19      6.15 o 
   4   8  12       57.45       47.88      5.43 o 
   5   8  12        2.50       -1.84      4.28 o 
   6   8  12        4.15       -4.79      5.45 o 
  -6   9  12      469.53      471.48     12.05 o 
  -5   9  12     2096.48     2035.82     31.29 o 
  -4   9  12      108.96      120.09      7.77 o 
  -3   9  12     2994.64     2943.83     72.05 o 
  -2   9  12       25.15       17.14      5.29 o 
  -1   9  12      679.30      681.95     15.62 o 
   0   9  12      434.11      445.65     24.96 o 
   1   9  12       92.55      117.64      6.52 o 
   2   9  12     1006.22      977.45     14.18 o 
   3   9  12      174.15      173.89      6.98 o 
   4   9  12      979.27      974.03     15.24 o 
   5   9  12      214.91      223.98      8.59 o 
   6   9  12       36.43       43.30      6.27 o 
  -5  10  12       41.43       39.26      7.35 o 
  -4  10  12      699.99      732.68     15.53 o 
  -3  10  12        0.54        5.24      5.43 o 
  -2  10  12        6.62        6.62      5.43 o 
  -1  10  12      474.67      461.58     13.55 o 
   0  10  12     1466.78     1491.59     31.62 o 
   1  10  12      807.44      786.93     15.32 o 
   2  10  12     2371.94     2357.80     33.38 o 
   3  10  12      553.89      535.15     14.83 o 
   4  10  12     1688.32     1704.56     21.78 o 
   5  10  12        9.01        8.98      4.68 o 
  -4  11  12      396.29      392.29     12.14 o 
  -3  11  12     1490.50     1490.07     27.39 o 
  -2  11  12       53.39       55.44      7.34 o 
  -1  11  12       81.32       76.50      9.92 o 
   0  11  12       67.94       66.52     11.50 o 
   1  11  12      296.02      313.32     31.98 o 
   2  11  12      319.70      363.88     12.30 o 
   3  11  12        0.61       -1.29      5.42 o 
   4  11  12      419.66      456.43     14.62 o 
  -2  12  12      568.69      606.85     21.70 o 
  -1  12  12      926.55      904.12     26.32 o 
   0  12  12       54.56       63.28      9.99 o 
   1  12  12       55.24       38.39     14.23 o 
   2  12  12        8.65       15.68      6.45 o 
  -9   1  13       51.33       56.14      9.60 o 
  -8   1  13      806.02      809.56     22.20 o 
  -7   1  13       73.61       63.81      7.38 o 
  -6   1  13        4.72       10.14      5.25 o 
  -5   1  13      266.66      233.53     10.86 o 
  -4   1  13      832.61      833.31     17.51 o 
  -3   1  13      749.24      716.83     12.60 o 
  -2   1  13     4522.04     4553.65     47.15 o 
  -1   1  13      281.05      288.70      7.67 o 
   0   1  13      863.85      861.30      9.86 o 
   1   1  13     3820.65     3890.05     30.37 o 
   2   1  13     2262.27     2324.67     21.09 o 
   3   1  13     4651.08     4712.83    118.36 o 
   4   1  13     9885.44     9800.11    122.71 o 
   5   1  13      576.47      578.33     13.87 o 
   6   1  13     3258.30     3203.96     50.32 o 
   7   1  13        0.78        2.04      4.52 o 
   8   1  13      162.53      180.73      9.41 o 
  -8   2  13     1898.47     1944.86     47.41 o 
  -7   2  13      811.92      804.42     21.37 o 
  -6   2  13     1286.55     1265.97     33.89 o 
  -5   2  13      251.66      233.43      9.63 o 
  -4   2  13     1084.19     1116.82     20.58 o 
  -3   2  13    11174.11    11114.13     97.71 o 
  -2   2  13       35.73       43.10      3.68 o 
  -1   2  13     9522.85     9438.64     82.96 o 
   0   2  13      532.77      565.99      9.31 o 
   1   2  13     3187.23     3221.97     28.25 o 
   2   2  13     1386.59     1357.84     16.42 o 
   3   2  13     1490.56     1440.06     28.66 o 
   4   2  13     1517.21     1535.59     27.71 o 
   5   2  13      996.56      946.33     18.05 o 
   6   2  13     1080.68     1080.60     17.90 o 
   7   2  13      176.23      180.39      8.78 o 
   8   2  13       21.63       28.48      5.79 o 
  -8   3  13      213.36      213.59     17.95 o 
  -7   3  13       13.50       10.73      8.96 o 
  -6   3  13        0.13        4.44      5.33 o 
  -5   3  13      474.12      485.68     13.09 o 
  -4   3  13      946.90      906.49     17.23 o 
  -3   3  13     2056.71     2007.29     23.08 o 
  -2   3  13      571.53      599.42     10.36 o 
  -1   3  13       43.82       51.93      3.44 o 
   0   3  13      242.20      227.57      6.22 o 
   1   3  13       10.04       14.31      2.44 o 
   2   3  13      715.95      728.06     21.28 o 
   3   3  13      135.09      122.99      6.20 o 
   4   3  13      815.18      808.05     18.60 o 
   5   3  13      643.51      610.63     14.32 o 
   6   3  13     1035.70     1026.56     17.43 o 
   7   3  13       24.42       30.79      5.34 o 
   8   3  13      106.53      108.58      7.85 o 
  -8   4  13       27.23       35.48      7.53 o 
  -7   4  13        1.69       -0.33      5.65 o 
  -6   4  13     2154.34     2130.05     40.64 o 
  -5   4  13      220.83      223.31      9.88 o 
  -4   4  13     6280.22     6184.14     58.90 o 
  -3   4  13     1511.04     1501.35     19.27 o 
  -2   4  13      321.45      336.10      9.57 o 
  -1   4  13      657.46      661.92      9.75 o 
   0   4  13      478.33      500.80      7.41 o 
   1   4  13     2317.63     2269.23     24.14 o 
   2   4  13     1814.82     1812.09     21.02 o 
   3   4  13     1764.79     1767.69     24.38 o 
   4   4  13      694.53      719.22     17.35 o 
   5   4  13        8.24        7.46      4.51 o 
   6   4  13       74.46       66.00      5.95 o 
   7   4  13      623.12      628.07     14.02 o 
   8   4  13      368.22      377.30     16.59 o 
  -8   5  13      371.10      370.93     14.28 o 
  -7   5  13      124.75      116.37      9.39 o 
  -6   5  13       45.14       46.20      7.01 o 
  -5   5  13     1990.06     1950.05     29.82 o 
  -4   5  13      784.69      784.00     13.62 o 
  -3   5  13      117.68      100.57      5.80 o 
  -2   5  13      469.25      491.04      9.97 o 
  -1   5  13      839.41      826.34     11.47 o 
   0   5  13      152.55      146.47      4.69 o 
   1   5  13     5713.71     5650.92     47.54 o 
   2   5  13     1462.96     1456.25     18.77 o 
   3   5  13     1427.20     1428.10     18.91 o 
   4   5  13      565.69      558.53     13.26 o 
   5   5  13      510.10      505.31     22.91 o 
   6   5  13     1567.31     1598.18     20.80 o 
   7   5  13      231.55      257.96     12.52 o 
  -7   6  13        4.07        3.00      6.28 o 
  -6   6  13       13.01       21.31      6.37 o 
  -5   6  13      110.52       97.51      8.40 o 
  -4   6  13      538.44      556.42     11.80 o 
  -3   6  13      424.16      400.75      9.79 o 
  -2   6  13        6.33       12.04      3.84 o 
  -1   6  13        3.77        7.23      2.87 o 
   0   6  13      563.75      547.88      8.37 o 
   1   6  13      300.82      328.37      6.61 o 
   2   6  13       11.69        5.90      4.49 o 
   3   6  13       76.84       90.45      5.08 o 
   4   6  13      478.06      448.13      9.46 o 
   5   6  13       27.41       20.43      4.53 o 
   6   6  13       35.17       36.28      6.70 o 
   7   6  13       17.99       17.16      6.14 o 
  -7   7  13      284.23      310.10     13.52 o 
  -6   7  13       68.32       70.76      9.88 o 
  -5   7  13     1589.33     1576.51     22.57 o 
  -4   7  13      204.06      199.52      8.41 o 
  -3   7  13       34.51       47.68      5.18 o 
  -2   7  13       12.86       21.41      5.01 o 
  -1   7  13       32.69       40.10      4.95 o 
   0   7  13       42.27       35.21      3.41 o 
   1   7  13     1187.31     1136.59     17.52 o 
   2   7  13       34.72       40.87      6.53 o 
   3   7  13     2921.37     2823.88     29.09 o 
   4   7  13      392.00      377.06     12.26 o 
   5   7  13       83.00       75.84      7.46 o 
   6   7  13      375.64      379.42     13.85 o 
   7   7  13      330.52      314.60     13.46 o 
  -6   8  13     2873.41     2945.24     77.21 o 
  -5   8  13      260.27      271.01     10.16 o 
  -4   8  13     3522.41     3492.04     39.48 o 
  -3   8  13      403.85      434.48     11.19 o 
  -2   8  13      719.07      706.57     13.70 o 
  -1   8  13     1889.92     1843.40     23.80 o 
   0   8  13     1331.06     1270.40     16.02 o 
   1   8  13     2959.62     2913.40     26.43 o 
   2   8  13     3941.23     3802.74     33.19 o 
   3   8  13      421.94      413.82      8.68 o 
   4   8  13      174.77      191.21      8.61 o 
   5   8  13       63.06       62.21      7.28 o 
   6   8  13        0.06        2.08      5.88 o 
  -6   9  13      426.16      436.42     21.79 o 
  -5   9  13       62.62       62.88      6.89 o 
  -4   9  13      115.75      126.41      7.89 o 
  -3   9  13       22.73       13.18      4.97 o 
  -2   9  13       10.51       12.89      5.23 o 
  -1   9  13      202.01      198.73      9.78 o 
   0   9  13        3.77        9.51      6.55 o 
   1   9  13      946.76      912.05     18.33 o 
   2   9  13        4.26        5.81      3.53 o 
   3   9  13     1544.87     1526.35     19.48 o 
   4   9  13      414.85      372.60      9.70 o 
   5   9  13       21.77       24.86      5.12 o 
  -5  10  13       32.38       35.40      6.53 o 
  -4  10  13        5.84        9.01      5.37 o 
  -3  10  13      215.94      228.47      9.71 o 
  -2  10  13        0.04       -1.09      5.24 o 
  -1  10  13     1235.09     1259.50     29.39 o 
   0  10  13       96.82      101.21     10.38 o 
   1  10  13      506.99      463.88     17.35 o 
   2  10  13      130.61      131.54      7.63 o 
   3  10  13        0.51       -4.53      5.24 o 
   4  10  13       76.50       97.25      6.55 o 
  -4  11  13      226.13      228.87     10.44 o 
  -3  11  13       97.02      106.45      8.01 o 
  -2  11  13      836.55      817.01     19.09 o 
  -1  11  13      615.32      594.38     20.04 o 
   0  11  13        7.87        8.81      7.27 o 
   1  11  13      477.60      467.21     18.05 o 
   2  11  13       10.67        7.90      5.03 o 
   3  11  13     1097.81     1157.44     22.61 o 
  -1  12  13       72.28       70.57     15.79 o 
   0  12  13        2.59        3.20      7.71 o 
   1  12  13      278.26      274.16     15.58 o 
  -8   0  14     1467.05     1451.47     44.07 o 
  -7   0  14       56.16       21.06     10.14 o 
  -6   0  14       81.98       88.21      9.74 o 
  -5   0  14       75.77       65.03      8.62 o 
  -4   0  14     1006.66      970.86     37.05 o 
  -3   0  14      444.22      429.14     14.34 o 
  -2   0  14     5548.99     5547.23     76.12 o 
  -1   0  14      147.91      137.25      9.75 o 
   0   0  14     2024.02     2023.86     25.94 o 
   1   0  14     1165.57     1202.00     17.71 o 
   2   0  14     1202.71     1230.82     20.71 o 
   3   0  14     1874.02     1853.92     44.85 o 
   4   0  14      129.37      107.24     11.70 o 
   5   0  14     7011.14     7095.89    132.59 o 
   6   0  14     1608.91     1608.79     33.09 o 
   7   0  14       22.25       26.79     12.48 o 
   8   0  14      363.88      354.77     17.04 o 
  -8   1  14      248.35      279.84     21.64 o 
  -7   1  14      963.50     1021.58     30.02 o 
  -6   1  14      199.74      205.03      9.90 o 
  -5   1  14      149.50      140.45      8.40 o 
  -4   1  14     3159.12     3124.85     35.08 o 
  -3   1  14     4032.01     4003.71     41.67 o 
  -2   1  14     1610.21     1592.99     17.21 o 
  -1   1  14      583.32      581.32     10.28 o 
   0   1  14      835.86      793.19      9.64 o 
   1   1  14        5.65       10.80      2.66 o 
   2   1  14      231.21      217.88      6.01 o 
   3   1  14      113.78      105.94      8.00 o 
   4   1  14     1043.87     1063.25     22.61 o 
   5   1  14        5.10        7.57      4.66 o 
   6   1  14      699.69      720.06     14.73 o 
   7   1  14        2.56        4.20      4.63 o 
   8   1  14        2.27        2.46      5.17 o 
  -8   2  14      167.62      159.13     17.46 o 
  -7   2  14       39.20       45.35      7.26 o 
  -6   2  14      186.22      163.98      9.62 o 
  -5   2  14     1106.35     1011.30     19.41 o 
  -4   2  14      217.40      212.23      9.00 o 
  -3   2  14       54.76       61.05      5.89 o 
  -2   2  14      160.79      162.06      5.85 o 
  -1   2  14       59.23       55.16      3.98 o 
   0   2  14      319.39      314.49      7.16 o 
   1   2  14       53.86       51.11      3.26 o 
   2   2  14      159.41      171.37      7.32 o 
   3   2  14      140.14      124.26      8.26 o 
   4   2  14       10.96       10.38      5.10 o 
   5   2  14       85.00       76.01      6.76 o 
   6   2  14      418.05      416.57     11.34 o 
   7   2  14        2.84       -1.28      4.57 o 
   8   2  14      590.91      609.45     15.05 o 
  -8   3  14        4.07        6.36      6.53 o 
  -7   3  14     2064.53     2066.11     40.95 o 
  -6   3  14     1371.86     1342.32     28.02 o 
  -5   3  14       34.19       45.08      6.30 o 
  -4   3  14     3090.01     3104.89     40.19 o 
  -3   3  14      140.96      141.57      6.05 o 
  -2   3  14     5160.01     5122.19     48.88 o 
  -1   3  14     2536.39     2547.31     27.11 o 
   0   3  14      597.71      593.65     10.06 o 
   1   3  14     3816.69     3836.66     33.36 o 
   2   3  14     2736.19     2772.45     29.16 o 
   3   3  14      103.88      128.05      8.97 o 
   4   3  14     1574.74     1615.33     29.36 o 
   5   3  14       27.26       25.87      5.64 o 
   6   3  14      586.27      574.87     13.11 o 
   7   3  14        8.79        9.12      4.87 o 
   8   3  14        1.58        3.96      5.22 o 
  -8   4  14       72.24       76.16      9.04 o 
  -7   4  14      128.78      116.53     10.46 o 
  -6   4  14       26.19       35.77      6.80 o 
  -5   4  14        8.21       15.22      5.45 o 
  -4   4  14       49.50       61.76      6.38 o 
  -3   4  14     1049.75     1056.81     15.51 o 
  -2   4  14      372.03      342.39      8.31 o 
  -1   4  14      988.45     1027.00     12.93 o 
   0   4  14      202.40      219.19      5.31 o 
   1   4  14       77.83       77.15      4.48 o 
   2   4  14       53.55       49.57      4.11 o 
   3   4  14     2470.51     2393.70     31.13 o 
   4   4  14      188.64      174.50      9.60 o 
   5   4  14     2576.46     2544.47     49.25 o 
   6   4  14      337.48      328.05     10.21 o 
   7   4  14       52.54       61.60      6.44 o 
  -7   5  14       50.44       43.06      8.96 o 
  -6   5  14      771.75      773.50     18.43 o 
  -5   5  14      226.20      233.30     10.62 o 
  -4   5  14       91.37       90.59      7.42 o 
  -3   5  14        0.41        9.27      3.69 o 
  -2   5  14      168.48      156.89      6.81 o 
  -1   5  14     1193.72     1171.69     18.54 o 
   0   5  14      574.80      543.98      8.20 o 
   1   5  14      529.14      492.06      9.92 o 
   2   5  14      133.01      139.67      6.18 o 
   3   5  14      230.68      221.72      7.50 o 
   4   5  14        6.04        7.95      4.23 o 
   5   5  14      255.84      265.64     22.32 o 
   6   5  14       10.12       13.79      4.28 o 
   7   5  14      557.73      555.33     16.72 o 
  -7   6  14       54.39       56.99      9.02 o 
  -6   6  14      688.89      728.51     18.27 o 
  -5   6  14     1189.68     1203.33     22.96 o 
  -4   6  14      182.65      176.56     11.03 o 
  -3   6  14      231.72      230.81     10.13 o 
  -2   6  14       43.85       67.97      5.40 o 
  -1   6  14      136.66      138.97      5.72 o 
   0   6  14     3087.50     3097.20     33.39 o 
   1   6  14     1826.47     1751.40     19.49 o 
   2   6  14     2570.59     2681.21     35.36 o 
   3   6  14     1371.32     1364.36     17.25 o 
   4   6  14        1.09        8.80      3.97 o 
   5   6  14      331.09      338.33      9.96 o 
   6   6  14     2196.74     2203.10     35.22 o 
   7   6  14       46.31       42.25      9.44 o 
  -7   7  14      800.20      832.49     20.90 o 
  -6   7  14     2556.31     2536.80     38.41 o 
  -5   7  14      253.09      257.04     11.97 o 
  -4   7  14     4423.34     4365.95     75.31 o 
  -3   7  14       90.36       86.21      6.22 o 
  -2   7  14     1964.87     1910.31     41.83 o 
  -1   7  14     1168.81     1224.74     15.66 o 
   0   7  14      217.28      200.65      6.60 o 
   1   7  14     1637.83     1754.92     19.93 o 
   2   7  14       50.90       57.31      5.30 o 
   3   7  14      370.71      393.35     10.28 o 
   4   7  14       43.33       60.40      6.71 o 
   5   7  14       68.35       70.51      7.70 o 
   6   7  14      394.37      391.10     14.07 o 
  -6   8  14       39.18       44.11      8.28 o 
  -5   8  14      238.76      243.79     12.15 o 
  -4   8  14       74.61       75.05      6.68 o 
  -3   8  14       23.94       21.66      5.05 o 
  -2   8  14      133.82      120.03      7.14 o 
  -1   8  14       59.51       63.06      5.72 o 
   0   8  14      157.70      146.30      6.23 o 
   1   8  14       12.95       22.73      3.95 o 
   2   8  14       12.46        8.21      3.38 o 
   3   8  14       64.81       55.26      4.52 o 
   4   8  14      147.84      139.45      9.51 o 
   5   8  14      189.59      168.88     10.27 o 
   6   8  14        2.93        3.34      6.18 o 
  -5   9  14      360.24      367.04     14.37 o 
  -4   9  14     1442.60     1478.78     22.73 o 
  -3   9  14      283.45      277.49     10.09 o 
  -2   9  14      313.21      307.00     10.30 o 
  -1   9  14     1915.75     1889.42     36.87 o 
   0   9  14       21.47       17.69      5.68 o 
   1   9  14     1277.69     1300.32     28.79 o 
   2   9  14      200.27      206.68      6.84 o 
   3   9  14      470.57      451.06      9.51 o 
   4   9  14     1435.90     1416.03     17.79 o 
   5   9  14       64.83       63.66      6.76 o 
  -4  10  14        1.12       -0.78      5.29 o 
  -3  10  14       19.43       10.84      5.38 o 
  -2  10  14      187.09      177.83      8.87 o 
  -1  10  14        3.34       -4.59      4.59 o 
   0  10  14     2300.61     2350.32     43.60 o 
   1  10  14     1001.63      981.92     25.20 o 
   2  10  14      511.52      477.64     12.10 o 
   3  10  14      396.72      387.31     11.48 o 
   4  10  14       16.85       14.07      4.86 o 
  -3  11  14        9.46       10.32      5.82 o 
  -2  11  14       97.12       93.90      7.70 o 
  -1  11  14      400.00      442.08     14.43 o 
   0  11  14        0.06        3.42      7.43 o 
   1  11  14      843.57      856.44     24.62 o 
   2  11  14       56.06       56.95     10.14 o 
  -8   1  15       51.86       42.74      8.68 o 
  -7   1  15      264.83      245.65     11.47 o 
  -6   1  15        9.79       18.98      6.86 o 
  -5   1  15        3.35        7.59      5.33 o 
  -4   1  15       14.00       14.72      5.14 o 
  -3   1  15      786.39      838.56     14.40 o 
  -2   1  15        0.96       -3.30      3.30 o 
  -1   1  15      654.84      655.32     11.24 o 
   0   1  15      352.94      337.58      6.95 o 
   1   1  15       77.14       67.35      3.41 o 
   2   1  15     1805.44     1778.64     30.75 o 
   3   1  15     1710.76     1698.40     30.33 o 
   4   1  15     1232.45     1229.09     43.09 o 
   5   1  15     2093.60     2117.24     31.36 o 
   6   1  15       52.91       50.87      5.77 o 
   7   1  15      200.19      187.39      9.42 o 
  -8   2  15      567.93      530.48     20.34 o 
  -7   2  15     1600.45     1566.08     27.48 o 
  -6   2  15      485.17      483.82     14.14 o 
  -5   2  15     1324.88     1348.95     23.40 o 
  -4   2  15     1905.18     1918.53     28.30 o 
  -3   2  15     2204.54     2191.84     30.14 o 
  -2   2  15     6233.88     6194.02     57.57 o 
  -1   2  15        4.15        3.77      3.01 o 
   0   2  15     2441.88     2414.77     25.96 o 
   1   2  15     1389.22     1412.84     15.40 o 
   2   2  15      130.35      119.23      5.31 o 
   3   2  15     2485.08     2517.93     39.98 o 
   4   2  15      252.39      263.08     11.57 o 
   5   2  15     1951.93     2015.84     30.37 o 
   6   2  15      722.55      696.02     14.61 o 
   7   2  15        1.93        4.35      4.89 o 
  -8   3  15        0.29        7.42      7.08 o 
  -7   3  15      142.58      153.83     10.58 o 
  -6   3  15      182.80      182.28     10.31 o 
  -5   3  15       78.35       91.23      9.84 o 
  -4   3  15       24.63       25.17      5.44 o 
  -3   3  15     2099.02     2061.93     50.78 o 
  -2   3  15      186.54      193.30      6.67 o 
  -1   3  15        4.35       10.74      3.33 o 
   0   3  15      393.40      405.63      8.95 o 
   1   3  15      300.24      329.05      8.06 o 
   2   3  15       43.05       46.01      4.78 o 
   3   3  15     1479.07     1504.35     28.12 o 
   4   3  15        0.71        0.38      5.10 o 
   5   3  15        1.34        2.57      6.21 o 
   6   3  15       62.45       64.92      6.17 o 
   7   3  15       59.12       57.54      6.41 o 
  -7   4  15     1860.48     1868.85     31.16 o 
  -6   4  15        3.49        4.17      5.89 o 
  -5   4  15     2433.87     2405.13     34.95 o 
  -4   4  15      682.32      698.22     15.98 o 
  -3   4  15      382.16      352.87      9.03 o 
  -2   4  15     1377.41     1435.62     18.85 o 
  -1   4  15      278.17      309.52      7.99 o 
   0   4  15     1311.64     1335.46     14.01 o 
   1   4  15     1057.70     1063.92     17.50 o 
   2   4  15     1093.41     1055.34     15.01 o 
   3   4  15     1563.60     1503.45     27.85 o 
   4   4  15       12.23        2.73      4.50 o 
   5   4  15       19.92       25.07      5.49 o 
   6   4  15      127.64      145.30     10.35 o 
   7   4  15        9.10        8.12      5.46 o 
  -7   5  15      201.53      185.79     11.45 o 
  -6   5  15      128.66      139.49      9.89 o 
  -5   5  15       13.26       21.09      6.14 o 
  -4   5  15      250.71      260.30     10.69 o 
  -3   5  15     2360.98     2266.97     26.98 o 
  -2   5  15     1260.91     1217.15     20.88 o 
  -1   5  15      136.50      136.53      5.61 o 
   0   5  15      585.75      623.25     10.81 o 
   1   5  15        9.35        8.81      3.35 o 
   2   5  15      463.79      483.10     10.24 o 
   3   5  15      265.17      270.35     11.97 o 
   4   5  15      351.06      368.88     11.62 o 
   5   5  15     2416.46     2422.70     68.83 o 
   6   5  15      186.91      182.24      8.81 o 
   7   5  15     1344.40     1303.64     33.01 o 
  -7   6  15      218.15      211.15     12.39 o 
  -6   6  15        5.82       16.44      6.96 o 
  -5   6  15      366.11      365.86     17.39 o 
  -4   6  15      694.72      684.23     16.66 o 
  -3   6  15      448.08      437.51     10.59 o 
  -2   6  15     1597.55     1587.29     23.47 o 
  -1   6  15      144.69      132.36      5.73 o 
   0   6  15     1551.27     1460.03     19.18 o 
   1   6  15      542.34      549.35      9.84 o 
   2   6  15       26.33       21.12      6.17 o 
   3   6  15      636.66      656.12     11.62 o 
   4   6  15       94.04      101.90      7.07 o 
   5   6  15      157.13      153.22      7.95 o 
   6   6  15        5.26        1.54      5.91 o 
  -6   7  15      146.99      145.13     10.56 o 
  -5   7  15       74.38       77.35     13.54 o 
  -4   7  15        5.11       11.88      6.39 o 
  -3   7  15       71.32       67.50      6.11 o 
  -2   7  15      770.23      764.05     14.30 o 
  -1   7  15      241.26      247.90      8.58 o 
   0   7  15     2127.29     2078.21     25.38 o 
   1   7  15      218.71      201.78      7.76 o 
   2   7  15      205.26      196.12      7.79 o 
   3   7  15      169.80      171.28      7.85 o 
   4   7  15      875.41      828.32     18.52 o 
   5   7  15      489.85      480.37     19.10 o 
   6   7  15      148.82      142.54     10.06 o 
  -6   8  15       37.49       35.66      8.01 o 
  -5   8  15      948.58     1005.92     22.12 o 
  -4   8  15      130.96      122.63      7.80 o 
  -3   8  15      118.49      117.71      7.51 o 
  -2   8  15     2733.17     2712.60     32.29 o 
  -1   8  15     1623.58     1645.66     23.08 o 
   0   8  15     2422.94     2422.64     28.75 o 
   1   8  15     2026.06     2003.43     32.30 o 
   2   8  15      907.46      903.48     14.25 o 
   3   8  15     1133.40     1111.31     16.52 o 
   4   8  15      407.49      398.15     11.62 o 
   5   8  15       98.94      108.43      9.03 o 
  -5   9  15        8.36       11.29      7.24 o 
  -4   9  15       45.02       51.14      6.55 o 
  -3   9  15        3.51        5.74      5.32 o 
  -2   9  15      551.17      581.51     14.28 o 
  -1   9  15      104.76       95.90      7.04 o 
   0   9  15     2271.69     2284.50     33.60 o 
   1   9  15       25.74       15.01      7.45 o 
   2   9  15      125.63      133.01      6.00 o 
   3   9  15      287.13      290.43     10.42 o 
   4   9  15      642.92      613.88     14.37 o 
  -4  10  15      291.61      303.21     11.22 o 
  -3  10  15       21.25       28.44      6.05 o 
  -2  10  15      551.81      563.11     13.66 o 
  -1  10  15       43.60       51.94      7.24 o 
   0  10  15       48.79       55.57      9.05 o 
   1  10  15       21.80       20.12      7.86 o 
   2  10  15        3.98        8.36      7.43 o 
   3  10  15      353.97      372.22     11.57 o 
  -2  11  15      325.39      301.73     11.40 o 
  -1  11  15      345.61      317.07     16.36 o 
   0  11  15      742.58      757.55     23.79 o 
   1  11  15        3.81        0.01      8.19 o 
  -8   0  16      781.78      868.85     33.93 o 
  -7   0  16      185.59      196.15     18.33 o 
  -6   0  16      792.29      783.06     29.64 o 
  -5   0  16       29.19       25.85      7.49 o 
  -4   0  16     8245.79     7998.94    109.36 o 
  -3   0  16     1658.87     1667.01     31.59 o 
  -2   0  16      166.89      177.18     16.38 o 
  -1   0  16       38.65       37.70      6.06 o 
   0   0  16      751.06      788.99     14.43 o 
   1   0  16      264.61      263.41      8.77 o 
   2   0  16     6905.01     6726.98    125.57 o 
   3   0  16      264.18      261.28     15.99 o 
   4   0  16     1524.00     1550.13     42.12 o 
   5   0  16      821.28      830.64     30.03 o 
   6   0  16      128.71      127.22     11.04 o 
   7   0  16     3384.21     3497.57     59.74 o 
  -8   1  16      332.95      361.30     16.41 o 
  -7   1  16      569.81      586.95     16.53 o 
  -6   1  16       18.49       28.92      6.58 o 
  -5   1  16      898.92      891.77     18.59 o 
  -4   1  16      173.02      165.11     13.38 o 
  -3   1  16      550.67      543.86     11.71 o 
  -2   1  16      169.37      170.98      6.98 o 
  -1   1  16      174.80      188.36      6.75 o 
   0   1  16      923.69      940.34     12.29 o 
   1   1  16      684.64      690.22      9.95 o 
   2   1  16     1091.20     1080.84     22.75 o 
   3   1  16     2359.89     2307.06     38.33 o 
   4   1  16      240.06      235.94     11.58 o 
   5   1  16      459.89      450.88     28.66 o 
   6   1  16        4.26        5.24      4.67 o 
   7   1  16      147.57      147.65      8.78 o 
  -7   2  16      390.01      384.55     14.51 o 
  -6   2  16       20.83       26.73      6.53 o 
  -5   2  16      374.67      371.98     12.38 o 
  -4   2  16      230.53      216.66      9.60 o 
  -3   2  16       75.54       72.29      6.48 o 
  -2   2  16      163.77      166.44      9.21 o 
  -1   2  16      639.68      653.53     11.12 o 
   0   2  16       30.04       28.58      3.73 o 
   1   2  16      599.39      605.88     10.89 o 
   2   2  16      621.20      646.01     17.09 o 
   3   2  16      478.89      449.78     27.10 o 
   4   2  16       88.40       78.08      7.86 o 
   5   2  16       50.02       47.93      6.30 o 
   6   2  16      600.64      590.64     17.00 o 
   7   2  16      311.42      324.75     14.02 o 
  -7   3  16      708.62      716.05     22.14 o 
  -6   3  16      367.81      374.21     13.20 o 
  -5   3  16     2838.53     2847.55     39.45 o 
  -4   3  16      303.72      323.75     11.33 o 
  -3   3  16     4505.14     4387.06     52.46 o 
  -2   3  16     5155.61     5037.68     48.91 o 
  -1   3  16      686.18      689.86     11.65 o 
   0   3  16     5604.99     5460.40     56.79 o 
   1   3  16      254.42      262.52     12.61 o 
   2   3  16     2169.35     2102.42     34.59 o 
   3   3  16     1210.33     1161.44     24.25 o 
   4   3  16      234.63      247.93     11.82 o 
   5   3  16     1100.58     1064.59     24.44 o 
   6   3  16      196.62      191.97      9.12 o 
   7   3  16      212.93      211.24     10.03 o 
  -7   4  16      166.93      171.69     11.04 o 
  -6   4  16       95.86       89.64      8.58 o 
  -5   4  16       22.54       37.31      7.14 o 
  -4   4  16      525.26      556.19     21.81 o 
  -3   4  16       29.35       18.86      5.44 o 
  -2   4  16      271.00      277.01      8.13 o 
  -1   4  16      120.95      125.55      6.41 o 
   0   4  16      586.02      583.44      9.87 o 
   1   4  16     1250.73     1227.39     19.67 o 
   2   4  16     5653.60     5588.32     53.56 o 
   3   4  16       35.01       26.66      6.07 o 
   4   4  16     1697.89     1703.69     31.42 o 
   5   4  16      167.40      161.32      9.36 o 
   6   4  16        3.04        0.41      4.51 o 
   7   4  16      606.66      632.64     15.04 o 
  -7   5  16       79.71       64.96      8.71 o 
  -6   5  16      421.25      466.16     20.65 o 
  -5   5  16       76.72       77.88      8.01 o 
  -4   5  16        7.55        2.57      5.33 o 
  -3   5  16      409.57      412.65     12.42 o 
  -2   5  16       25.88       28.80      4.55 o 
  -1   5  16       39.36       28.03      4.29 o 
   0   5  16     1502.10     1493.40     17.29 o 
   1   5  16       29.84       27.52      4.11 o 
   2   5  16      867.43      855.65     14.07 o 
   3   5  16       45.17       37.87      5.53 o 
   4   5  16      405.02      400.24     12.49 o 
   5   5  16        7.13        9.96      5.01 o 
   6   5  16      564.77      564.27     13.70 o 
  -6   6  16      355.38      351.31     13.87 o 
  -5   6  16     1066.39     1054.94     21.99 o 
  -4   6  16      134.53      155.54     13.50 o 
  -3   6  16       56.82       49.20      5.47 o 
  -2   6  16       18.24       18.24      4.50 o 
  -1   6  16     1837.79     1846.63     23.37 o 
   0   6  16       14.47       24.83      4.78 o 
   1   6  16      961.10      923.06     16.49 o 
   2   6  16      263.27      242.01      9.89 o 
   3   6  16      157.92      156.20     10.71 o 
   4   6  16      675.60      658.33     13.85 o 
   5   6  16     2022.04     1999.27     31.58 o 
   6   6  16      116.89      105.41     10.78 o 
  -6   7  16      663.69      675.49     18.69 o 
  -5   7  16     1172.88     1226.18     24.44 o 
  -4   7  16       23.01       27.82      6.84 o 
  -3   7  16      313.07      350.88     10.42 o 
  -2   7  16     1515.84     1517.86     21.46 o 
  -1   7  16       45.95       53.72      5.59 o 
   0   7  16     1992.62     1926.61     24.40 o 
   1   7  16       16.39       18.51      4.44 o 
   2   7  16     1596.64     1568.86     24.83 o 
   3   7  16       43.41       48.71     13.60 o 
   4   7  16      257.59      226.77     11.03 o 
   5   7  16      217.50      191.75     10.96 o 
  -5   8  16      103.22      104.17      9.75 o 
  -4   8  16        0.46        6.88      6.37 o 
  -3   8  16      196.46      212.75      9.13 o 
  -2   8  16      102.30      117.88      7.71 o 
  -1   8  16        3.43       19.98      5.12 o 
   0   8  16       21.46       29.32      5.99 o 
   1   8  16       93.79       96.56      7.56 o 
   2   8  16       89.64      104.39      6.88 o 
   3   8  16      125.77      114.27      6.54 o 
   4   8  16      140.91      131.05      9.40 o 
   5   8  16       37.55       47.40      7.65 o 
  -4   9  16      191.84      214.49     12.12 o 
  -3   9  16        9.62       10.42      5.44 o 
  -2   9  16      719.75      731.86     15.39 o 
  -1   9  16        0.59        4.16      5.71 o 
   0   9  16     2121.10     2169.82     32.82 o 
   1   9  16       63.79       74.63     25.15 o 
   2   9  16      673.97      689.74     20.95 o 
   3   9  16       10.24       11.50      4.48 o 
   4   9  16       88.63       65.52      6.81 o 
  -3  10  16      126.00      135.44      8.70 o 
  -2  10  16     1028.70     1088.80     23.81 o 
  -1  10  16      442.56      449.01     21.64 o 
   0  10  16      309.47      320.62     15.65 o 
   1  10  16      376.86      389.18     26.13 o 
   2  10  16      165.47      187.71     27.49 o 
  -7   1  17      274.39      271.42     14.34 o 
  -6   1  17      284.96      278.79     11.93 o 
  -5   1  17       88.90       94.93     10.26 o 
  -4   1  17       45.47       43.98      6.45 o 
  -3   1  17       39.45       41.54      8.87 o 
  -2   1  17       12.39       10.48      4.07 o 
  -1   1  17      630.13      626.58     11.51 o 
   0   1  17       37.90       40.85      3.77 o 
   1   1  17     3071.87     3068.93     32.51 o 
   2   1  17      661.16      656.49     17.65 o 
   3   1  17      649.90      658.43     18.06 o 
   4   1  17      143.86      134.54      9.93 o 
   5   1  17       20.07       25.31      7.03 o 
   6   1  17      215.85      205.88      9.75 o 
   7   1  17     1851.87     1863.70     27.85 o 
  -7   2  17      314.41      293.58     13.07 o 
  -6   2  17     1269.20     1309.06     24.70 o 
  -5   2  17     3583.27     3493.62     45.96 o 
  -4   2  17     1718.85     1680.48     26.68 o 
  -3   2  17     5384.92     5398.57     62.37 o 
  -2   2  17       14.04       14.20      4.64 o 
  -1   2  17      241.27      246.97      7.27 o 
   0   2  17     1958.67     1997.84     23.53 o 
   1   2  17      772.43      761.73     12.74 o 
   2   2  17     4326.78     4305.94     61.77 o 
   3   2  17      644.87      636.09     17.64 o 
   4   2  17     1509.48     1451.45     29.08 o 
   5   2  17       93.94       97.77     11.83 o 
   6   2  17      323.06      313.69     11.47 o 
   7   2  17       59.11       63.20      7.09 o 
  -7   3  17      123.25      131.46     10.10 o 
  -6   3  17      972.12     1017.30     22.27 o 
  -5   3  17        6.30       15.17      6.08 o 
  -4   3  17       65.47       76.63      7.31 o 
  -3   3  17      913.80      944.70     18.39 o 
  -2   3  17      208.69      217.31      9.63 o 
  -1   3  17       42.52       48.23      4.53 o 
   0   3  17     1642.08     1587.73     19.86 o 
   1   3  17      101.88      111.52      6.70 o 
   2   3  17      843.41      781.93     19.44 o 
   3   3  17        3.22        4.29      5.52 o 
   4   3  17      215.28      214.76     11.57 o 
   5   3  17      218.42      225.40     10.59 o 
   6   3  17        1.23       -0.84      4.57 o 
  -7   4  17        9.85       23.13     12.90 o 
  -6   4  17     2481.51     2503.69     37.72 o 
  -5   4  17      870.01      908.21     19.84 o 
  -4   4  17        7.36        9.10      5.76 o 
  -3   4  17     1411.31     1374.53     35.82 o 
  -2   4  17      680.05      629.89     14.46 o 
  -1   4  17     2929.33     2857.88     31.13 o 
   0   4  17     2091.40     2003.32     24.16 o 
   1   4  17      197.72      211.71      8.53 o 
   2   4  17      119.02      144.41      9.79 o 
   3   4  17      210.88      204.91     13.65 o 
   4   4  17       66.65       68.95     14.43 o 
   5   4  17     1657.81     1591.77     28.06 o 
   6   4  17       68.56       61.01      6.58 o 
  -6   5  17       19.95       27.52      7.34 o 
  -5   5  17      379.23      356.40     17.56 o 
  -4   5  17      273.79      261.81     13.55 o 
  -3   5  17       41.78       40.13      6.35 o 
  -2   5  17      444.93      446.65     10.59 o 
  -1   5  17      829.32      824.53     14.04 o 
   0   5  17       61.19       59.45      5.14 o 
   1   5  17     1351.95     1354.26     18.87 o 
   2   5  17      483.23      469.97     11.82 o 
   3   5  17      347.37      360.31     11.41 o 
   4   5  17     1349.52     1311.02     23.31 o 
   5   5  17       24.01       25.67      5.85 o 
   6   5  17      848.59      850.98     15.67 o 
  -6   6  17      110.19      150.51     11.05 o 
  -5   6  17      604.00      624.20     26.25 o 
  -4   6  17       62.92       64.35      8.09 o 
  -3   6  17      569.97      533.86     14.62 o 
  -2   6  17       33.60       28.51      4.97 o 
  -1   6  17      369.83      380.02     10.64 o 
   0   6  17      179.83      192.00      7.73 o 
   1   6  17       64.65       55.63      5.22 o 
   2   6  17     1427.28     1424.90     25.93 o 
   3   6  17       75.82       74.17     13.26 o 
   4   6  17      906.92      919.71     16.81 o 
   5   6  17      178.68      177.23     14.57 o 
  -5   7  17       71.65       92.44     10.11 o 
  -4   7  17       30.06       31.12      6.94 o 
  -3   7  17       49.25       76.03      7.97 o 
  -2   7  17      556.44      510.35     12.10 o 
  -1   7  17      655.35      638.74     13.90 o 
   0   7  17       17.28       31.94      5.00 o 
   1   7  17       14.99       23.98      4.76 o 
   2   7  17        0.58        8.99      7.99 o 
   3   7  17       16.44       15.38      5.67 o 
   4   7  17       13.01       15.70      6.18 o 
   5   7  17        0.22        0.99      5.98 o 
  -4   8  17      472.77      482.07     15.68 o 
  -3   8  17     1459.22     1449.26     22.08 o 
  -2   8  17       59.71       58.66      6.25 o 
  -1   8  17     3465.71     3438.35     45.41 o 
   0   8  17     1906.97     1876.99     29.31 o 
   1   8  17      405.61      387.87     12.46 o 
   2   8  17      574.79      628.11     13.81 o 
   3   8  17      195.19      209.43      9.44 o 
   4   8  17      260.60      304.14     11.83 o 
  -3   9  17        1.39        0.93      5.27 o 
  -2   9  17       10.05       17.17      5.64 o 
  -1   9  17       15.70       18.47      6.58 o 
   0   9  17       23.22       28.25      6.57 o 
   1   9  17        2.82       -2.60      7.15 o 
   2   9  17       17.12       19.43      7.98 o 
   3   9  17       15.95       14.30      6.21 o 
  -1  10  17       91.62       84.40      8.92 o 
   0  10  17        1.71       -3.24      7.38 o 
   1  10  17       42.65       38.24      8.96 o 
  -7   0  18      446.70      482.39     26.52 o 
  -6   0  18       13.01       29.64     11.31 o 
  -5   0  18      669.56      656.78     23.20 o 
  -4   0  18      277.40      277.85     14.12 o 
  -3   0  18     1008.89     1050.32     24.59 o 
  -2   0  18       95.79       94.62      8.71 o 
  -1   0  18      446.42      449.21     14.34 o 
   0   0  18      583.51      585.60     15.36 o 
   1   0  18     1386.55     1365.28     38.61 o 
   2   0  18        2.05       10.92      7.80 o 
   3   0  18     3088.57     3081.54     69.02 o 
   4   0  18      347.58      340.05     20.28 o 
   5   0  18       59.60       58.50     11.70 o 
   6   0  18       48.63       62.78      9.65 o 
  -7   1  18      248.92      262.04     14.47 o 
  -6   1  18      684.37      687.58     19.32 o 
  -5   1  18      121.20      113.41      8.85 o 
  -4   1  18     2220.18     2201.28     32.35 o 
  -3   1  18        3.32        6.39      4.99 o 
  -2   1  18      528.32      533.47     12.93 o 
  -1   1  18        6.53        8.72      3.81 o 
   0   1  18      250.94      259.66      7.57 o 
   1   1  18      567.12      564.14     24.18 o 
   2   1  18     1033.11     1057.57     79.55 o 
   3   1  18      650.95      642.83     18.34 o 
   4   1  18       32.74       33.56     11.31 o 
   5   1  18      175.37      179.56     11.85 o 
   6   1  18       63.09       76.96     12.53 o 
  -7   2  18      113.91      109.59     10.00 o 
  -6   2  18       65.30       75.15      8.54 o 
  -5   2  18      238.63      253.44     11.37 o 
  -4   2  18        2.63        1.42      5.39 o 
  -3   2  18      649.02      649.44     15.02 o 
  -2   2  18     1546.82     1518.24     46.99 o 
  -1   2  18      371.57      363.07     10.55 o 
   0   2  18       27.95       27.13      4.89 o 
   1   2  18        3.37        7.91      5.37 o 
   2   2  18      326.80      329.37     29.44 o 
   3   2  18        3.38        2.53      5.52 o 
   4   2  18      380.40      369.26     14.61 o 
   5   2  18      157.19      137.40      9.27 o 
   6   2  18      155.35      137.70      8.53 o 
  -6   3  18     1560.09     1634.20     28.81 o 
  -5   3  18       78.79       90.62      8.46 o 
  -4   3  18     1782.69     1791.93     28.56 o 
  -3   3  18     1028.58     1037.49     19.68 o 
  -2   3  18       63.80       76.84      8.73 o 
  -1   3  18     1387.74     1486.25     22.77 o 
   0   3  18      130.70      150.22      7.99 o 
   1   3  18     3459.31     3431.92     70.73 o 
   2   3  18     2436.23     2468.45     56.74 o 
   3   3  18     1166.50     1150.29     25.36 o 
   4   3  18     2555.39     2549.22     52.06 o 
   5   3  18       18.03       21.51      5.99 o 
   6   3  18      388.10      386.56     12.18 o 
  -6   4  18       11.46       18.97      7.11 o 
  -5   4  18      412.66      441.73     14.25 o 
  -4   4  18        2.04        7.50      5.82 o 
  -3   4  18      596.37      569.45     14.65 o 
  -2   4  18      333.57      363.29     11.74 o 
  -1   4  18      174.42      183.01      7.37 o 
   0   4  18       25.67       31.21      4.50 o 
   1   4  18      743.95      752.72     15.44 o 
   2   4  18      152.39      136.62     12.87 o 
   3   4  18      132.17      126.33      9.79 o 
   4   4  18       87.50       84.44      8.93 o 
   5   4  18       24.24       22.19      6.17 o 
   6   4  18      994.55     1006.27     20.77 o 
  -6   5  18        2.96        5.18      6.92 o 
  -5   5  18       37.81       42.32      7.54 o 
  -4   5  18      116.81      127.55     13.06 o 
  -3   5  18      478.63      476.60     13.92 o 
  -2   5  18       88.03       74.50      7.12 o 
  -1   5  18      862.54      823.84     14.15 o 
   0   5  18      246.70      246.30      8.41 o 
   1   5  18        0.49       -0.11      3.79 o 
   2   5  18       68.86       53.43     10.14 o 
   3   5  18      102.74      102.62      9.02 o 
   4   5  18      423.67      439.92     13.54 o 
   5   5  18      111.18       97.38     18.04 o 
  -5   6  18       25.54       24.88      7.34 o 
  -4   6  18      162.51      167.33     10.53 o 
  -3   6  18        9.32       16.02      6.08 o 
  -2   6  18      786.19      799.97     25.34 o 
  -1   6  18       58.22       73.16      6.99 o 
   0   6  18      792.17      763.15     14.14 o 
   1   6  18       76.24       78.98      5.96 o 
   2   6  18       38.00       45.07      7.43 o 
   3   6  18      747.78      750.90     21.06 o 
   4   6  18     1666.10     1705.23     24.69 o 
   5   6  18      767.21      771.55     28.45 o 
  -5   7  18       15.04       22.08      7.42 o 
  -4   7  18     1126.10     1126.03     23.35 o 
  -3   7  18     2455.31     2459.36     42.05 o 
  -2   7  18      242.69      248.88      9.79 o 
  -1   7  18     3033.05     3043.83     45.16 o 
   0   7  18       25.72       32.02      5.24 o 
   1   7  18     1168.91     1116.22     19.76 o 
   2   7  18      464.40      466.38     19.30 o 
   3   7  18       44.49       45.95      6.88 o 
   4   7  18      865.55      834.56     19.72 o 
  -4   8  18       80.79      104.14      9.73 o 
  -3   8  18        0.07       13.51      6.70 o 
  -2   8  18      213.31      229.13      9.64 o 
  -1   8  18      465.25      481.83     14.55 o 
   0   8  18        0.15        2.63      5.49 o 
   1   8  18       93.17       90.89      7.85 o 
   2   8  18        9.68       12.23      5.05 o 
   3   8  18        5.65        7.27      6.74 o 
  -2   9  18      233.86      252.11     12.02 o 
  -1   9  18     2109.19     2263.92     50.04 o 
   0   9  18      234.59      257.51     11.69 o 
   1   9  18      161.85      195.53     44.46 o 
   2   9  18      402.56      413.92     17.64 o 
  -6   1  19      324.78      347.89     14.03 o 
  -5   1  19      159.46      167.00     22.45 o 
  -4   1  19      497.80      507.03     14.72 o 
  -3   1  19      745.51      732.50     17.68 o 
  -2   1  19       55.10       66.04     14.19 o 
  -1   1  19      434.82      436.41     11.50 o 
   0   1  19      374.38      415.88     27.69 o 
   1   1  19       36.59       35.92      6.89 o 
   2   1  19     1154.44     1165.45     26.32 o 
   3   1  19      335.46      323.84     13.79 o 
   4   1  19       85.08       91.73     12.67 o 
   5   1  19      977.23      984.27     24.68 o 
   6   1  19     1051.75     1056.48     20.11 o 
  -6   2  19     1070.95     1129.15     23.48 o 
  -5   2  19      930.98      913.07     20.05 o 
  -4   2  19     2007.62     2025.26     31.27 o 
  -3   2  19       36.74       37.97      6.26 o 
  -2   2  19      903.40      883.37     23.51 o 
  -1   2  19     1528.18     1559.99     24.66 o 
   0   2  19      608.37      610.81     14.21 o 
   1   2  19     4049.10     3835.74     81.50 o 
   2   2  19       87.52       80.74      8.55 o 
   3   2  19      456.85      465.07     16.13 o 
   4   2  19       57.43       74.26      8.68 o 
   5   2  19      143.50      136.35     12.09 o 
  -6   3  19      186.35      200.88     13.23 o 
  -5   3  19        5.45        3.02      5.99 o 
  -4   3  19     1054.40     1030.62     20.73 o 
  -3   3  19      106.73      114.39      8.30 o 
  -2   3  19        2.08        3.79      4.88 o 
  -1   3  19      697.92      695.16     23.48 o 
   0   3  19       15.30       19.11      5.16 o 
   1   3  19       74.05       81.50     12.09 o 
   2   3  19      474.00      479.90     16.27 o 
   3   3  19       62.80       66.57      8.27 o 
   4   3  19       23.78       31.84      7.45 o 
   5   3  19      266.43      278.86     12.11 o 
  -6   4  19        2.47        2.88      6.61 o 
  -5   4  19        7.56        6.72      6.37 o 
  -4   4  19     1126.85     1109.94     21.86 o 
  -3   4  19      475.05      490.20     13.97 o 
  -2   4  19     2055.29     2127.10     31.76 o 
  -1   4  19     1197.92     1218.97     26.71 o 
   0   4  19      403.42      392.82     10.22 o 
   1   4  19      973.25      893.03     30.81 o 
   2   4  19      622.34      629.41     26.13 o 
   3   4  19       81.93       76.94      8.82 o 
   4   4  19     1684.37     1767.05     50.50 o 
   5   4  19       13.03        9.95      6.57 o 
  -5   5  19      292.53      314.59     13.07 o 
  -4   5  19       75.86       80.37      8.31 o 
  -3   5  19      443.76      413.37     23.62 o 
  -2   5  19      163.07      179.64      9.73 o 
  -1   5  19      233.25      221.89     12.87 o 
   0   5  19      775.58      751.10     14.17 o 
   1   5  19       95.78       90.20      6.18 o 
   2   5  19      498.77      451.98     22.62 o 
   3   5  19     1841.24     1808.48     41.50 o 
   4   5  19      255.93      253.84     11.46 o 
  -4   6  19      102.24      103.25      9.31 o 
  -3   6  19       20.21       18.50      6.57 o 
  -2   6  19       40.68       42.85      6.79 o 
  -1   6  19      548.53      562.93     15.40 o 
   0   6  19      106.36      105.89      7.15 o 
   1   6  19     1088.17     1141.61     18.09 o 
   2   6  19        0.40        1.33      6.05 o 
   3   6  19       49.68       40.56     10.92 o 
   4   6  19        3.01       -1.02      4.79 o 
  -4   7  19        7.09       10.70      6.82 o 
  -3   7  19      783.87      789.69     19.01 o 
  -2   7  19       35.34       41.38      7.13 o 
  -1   7  19      549.39      584.60     17.29 o 
   0   7  19        5.14       17.99      4.95 o 
   1   7  19       12.86       16.39      4.92 o 
   2   7  19        9.43        5.36      6.55 o 
   3   7  19      676.03      702.54     17.74 o 
  -3   8  19     1271.22     1369.06     26.17 o 
  -2   8  19     1075.23     1130.88     37.63 o 
  -1   8  19      242.74      236.93     11.54 o 
   0   8  19      331.92      339.26     12.73 o 
   1   8  19      263.98      277.58     11.65 o 
   2   8  19      296.45      338.03     13.08 o 
  -6   0  20     1813.71     1745.89     50.31 o 
  -5   0  20      316.92      347.07     21.84 o 
  -4   0  20      411.29      419.70     17.15 o 
  -3   0  20       15.28        8.15      8.58 o 
  -2   0  20       54.19       53.13      8.08 o 
  -1   0  20     2545.53     2578.70     95.93 o 
   1   0  20      430.73      439.89     23.01 o 
   2   0  20      359.79      343.56     20.28 o 
   3   0  20      218.02      194.20     17.16 o 
   4   0  20      614.80      622.39     28.08 o 
   5   0  20      765.54      814.65     32.37 o 
  -6   1  20       21.52       10.58      6.85 o 
  -5   1  20      292.52      296.48     12.34 o 
  -4   1  20       22.47       19.62      5.93 o 
  -3   1  20       62.35       62.50      7.05 o 
  -2   1  20     1349.94     1334.20     22.55 o 
  -1   1  20      292.38      293.53     11.52 o 
   1   1  20      519.65      546.35     24.96 o 
   2   1  20      696.83      673.22     30.42 o 
   3   1  20      591.48      564.30     18.20 o 
   4   1  20       11.65        7.14      6.48 o 
   5   1  20      165.59      156.79     11.86 o 
  -5   2  20        1.01        4.02      6.18 o 
  -4   2  20        4.54        6.71      5.87 o 
  -3   2  20      168.03      163.10     13.26 o 
  -2   2  20      265.52      256.61     11.39 o 
  -1   2  20       36.87       50.02      6.10 o 
   0   2  20      462.76      462.89     19.89 o 
   1   2  20       53.54       65.90     11.70 o 
   2   2  20      165.09      139.99     10.61 o 
   3   2  20        1.67       -3.01      5.92 o 
   4   2  20      316.11      273.17     16.96 o 
   5   2  20      217.23      210.45     13.37 o 
  -5   3  20     1485.77     1488.65     27.06 o 
  -4   3  20     1359.95     1376.71     24.79 o 
  -3   3  20      603.07      603.66     15.48 o 
  -2   3  20     4238.83     4207.09     51.55 o 
  -1   3  20      384.51      398.70     15.36 o 
   0   3  20     2266.08     2327.19     59.51 o 
   1   3  20     1712.79     1707.29     46.80 o 
   2   3  20       50.36       56.97     16.18 o 
   3   3  20      899.88      932.81     33.54 o 
   4   3  20      377.27      358.35     26.52 o 
   5   3  20      331.69      329.20     13.27 o 
  -5   4  20        4.04        2.37      6.58 o 
  -4   4  20       15.23       15.93      6.39 o 
  -3   4  20        8.52       10.65      5.62 o 
  -2   4  20      683.09      625.07     15.34 o 
  -1   4  20        5.75       12.99      6.78 o 
   0   4  20      115.48      130.52      7.15 o 
   1   4  20      806.70      783.84     29.64 o 
   2   4  20      190.80      225.79     18.33 o 
   3   4  20       23.36       24.13      7.30 o 
   4   4  20       24.77       18.68      7.43 o 
  -4   5  20      305.60      326.33     13.34 o 
  -3   5  20        2.17        3.24      5.75 o 
  -2   5  20        4.04        0.49      5.44 o 
  -1   5  20      119.99      125.51     10.96 o 
   0   5  20        5.09        6.82      4.67 o 
   1   5  20        6.87        1.95      8.97 o 
   2   5  20       56.10       51.09     11.70 o 
   3   5  20      172.79      153.26     16.77 o 
   4   5  20       46.53       49.16      8.50 o 
  -4   6  20      136.96      147.97     10.47 o 
  -3   6  20      625.32      627.24     16.77 o 
  -2   6  20      264.50      252.47     14.80 o 
  -1   6  20      425.73      427.27     17.04 o 
   0   6  20        2.84        3.48      4.78 o 
   1   6  20      163.32      170.37     15.21 o 
   2   6  20      160.72      157.62     11.72 o 
   3   6  20      495.30      467.18     24.18 o 
  -3   7  20      421.05      429.37     14.85 o 
  -2   7  20     1829.31     1837.03     37.81 o 
  -1   7  20       22.68       29.40      8.43 o 
   0   7  20     1012.13     1006.75     17.50 o 
   1   7  20      956.49      982.41     19.56 o 
   2   7  20        1.82        1.80      6.60 o 
  -5   1  21      384.16      402.07     22.16 o 
  -4   1  21      223.54      229.18     11.23 o 
  -3   1  21      145.71      152.89      9.49 o 
  -2   1  21        6.91        6.59      5.31 o 
  -1   1  21      106.27      110.71     14.43 o 
   1   1  21      286.79      299.11     19.89 o 
   2   1  21       58.81       61.37      8.53 o 
   3   1  21      183.16      170.42     16.77 o 
   4   1  21      193.12      175.88     17.55 o 
  -5   2  21      162.08      179.08     12.43 o 
  -4   2  21        1.35        0.45      5.75 o 
  -3   2  21      294.75      313.86     11.77 o 
  -2   2  21     2472.32     2517.71     52.59 o 
  -1   2  21       26.24       20.82      7.14 o 
   1   2  21       28.95       14.04     10.14 o 
   2   2  21     2158.40     2186.76     39.98 o 
   3   2  21      175.05      174.86     12.27 o 
   4   2  21        5.05       -3.30      8.97 o 
  -4   3  21      230.78      226.58     11.42 o 
  -3   3  21      184.91      191.08     12.41 o 
  -2   3  21       70.21       91.19      7.71 o 
  -1   3  21     1218.57     1231.43     27.65 o 
   2   3  21      119.49      104.12     14.43 o 
   3   3  21      195.75      194.66     12.68 o 
   4   3  21       13.41        9.29      7.30 o 
  -4   4  21       43.18       52.93      7.63 o 
  -3   4  21      607.55      623.41     16.44 o 
  -2   4  21      321.31      314.15     14.80 o 
  -1   4  21       18.83       17.19      7.36 o 
   0   4  21      267.90      251.14     16.77 o 
   1   4  21      548.38      566.24     26.13 o 
   2   4  21      579.61      567.02     26.52 o 
   3   4  21     1000.50     1039.66     44.65 o 
  -3   5  21       18.13       23.41      6.87 o 
  -2   5  21      763.43      777.32     22.54 o 
  -1   5  21      921.62      910.64     42.51 o 
   0   5  21      234.28      217.76     15.40 o 
   1   5  21      194.29      185.08     12.27 o 
   2   5  21      669.74      596.26     27.69 o 
   3   5  21       53.54       54.99     13.26 o 
  -2   6  21      620.04      646.37     21.70 o 
  -1   6  21       57.41       57.57      9.94 o 
   0   6  21      222.81      239.02     11.12 o 
   1   6  21       14.54       11.65      7.30 o 
   2   6  21      278.79      287.30     14.61 o 
  -4   0  22      134.90      138.83     15.99 o 
  -3   0  22       57.52       56.55     11.31 o 
  -2   0  22     1288.91     1289.63     28.64 o 
   2   0  22       63.70       51.09     12.09 o 
   3   0  22       54.86       44.85     12.09 o 
  -4   1  22      119.81      123.63      9.42 o 
  -3   1  22      460.48      490.90     14.57 o 
  -2   1  22      176.42      180.24     15.28 o 
   1   1  22      724.13      772.92     31.98 o 
   2   1  22       87.11       97.20     11.70 o 
   3   1  22      275.26      279.84     14.47 o 
  -4   2  22      104.39      113.75      9.39 o 
  -3   2  22      227.50      237.16     11.16 o 
  -2   2  22       26.94       31.22      8.14 o 
  -1   2  22      159.48      149.75     14.82 o 
   1   2  22      430.34      412.98     23.40 o 
   2   2  22      156.06      154.90     22.62 o 
   3   2  22      179.36      183.49     12.82 o 
  -3   3  22     1035.89     1077.80     21.78 o 
  -2   3  22      219.86      218.07     13.47 o 
  -1   3  22      709.79      711.88     20.69 o 
   1   3  22      425.10      428.97     24.57 o 
   2   3  22     1215.40     1261.55     41.34 o 
   3   3  22       88.53       85.45     12.48 o 
  -3   4  22       31.51       27.30      7.07 o 
  -2   4  22       11.84       18.61      8.37 o 
  -1   4  22       50.19       41.68      8.90 o 
   1   4  22       33.71       33.15     11.70 o 
   2   4  22       69.21       67.85     13.26 o 
  -2   5  22      515.14      493.59     19.29 o 
  -1   5  22       34.40       27.01      8.51 o 
   1   5  22      125.34      113.80     13.45 o 
  -3   1  23      423.13      444.98     14.44 o 
  -2   1  23      468.80      524.08     19.02 o 
   2   1  23       62.29       63.99      9.55 o 
  -2   2  23      870.78      880.47     24.08 o 
   1   2  23     1046.37     1045.51     37.83 o 
   2   2  23      707.94      707.02     30.81 o 
  -2   3  23       49.46       44.14      9.52 o 
   1   3  23       45.59       44.85     12.48 o 
                                                 
